# Supplementary material for: Mesit­yl(2,4,6-trimeth­oxy­phen­yl)borinic acid
Source: Acta Crystallogr Sect E Struct Rep Online. 2010 Jun 18;66(Pt 7):o1711–2. doi: 10.1107/S160053681002297X (PMC3006901; doi:10.1107/S160053681002297X)
Supplement: Supplementary file 1 [file e-66-o1711-sup1.cif]

##############################################################################
###                                                                        ###
###        Electronic paper (Acta Crystallographica Section E)             ###
###                                                                        ###
##############################################################################
#                                                                            #
# This CIF contains the data in a paper accepted for publication in Acta     #
# Crystallographica Section E. It conforms to the requirements of Notes      #
# for Authors for Section E, and has been peer reviewed under the auspices   #
# of the IUCr Commission on Journals.                                        #
#                                                                            #
# Full details of the Crystallographic Information File format               #
# are given in the paper "The Crystallographic Information File (CIF):       #
# a New Standard Archive File for Crystallography" by S. R. Hall, F. H.      #
# Allen and I. D. Brown [Acta Cryst. (1991), A47, 655-685].                  #
#                                                                            #
# The current version of the core CIF dictionary is obtainable from          #
# ftp://ftp.iucr.org/pub/cif_core.dic. The current version number is 2.4.    #
#                                                                            #
# Software is freely available for graphical display of the structure(s) in  #
# this CIF.  For information consult the CIF home page http://www.iucr.org/  #
# cif/home.html                                                              #
#                                                                            #
# This file may be used for bona fide research purposes within the           #
# scientific community so long as proper attribution is given to the journal # 
# article from which it was obtained.                                        #
#                                                                            #
##############################################################################
                                             
data_I
_audit_creation_method     SHELXL-97
_chemical_name_systematic
;
Mesityl(2,4,6-trimethoxyphenyl)borinic acid
;
_chemical_name_common     'Mesityl-(2,4,6-trimethoxyphenyl)borinic acid'
_chemical_formula_moiety     'C18 H23 B O4'
_chemical_formula_sum     'C18 H23 B O4'
_chemical_formula_iupac     'C18 H23 B O4'
_chemical_formula_weight     314.17
_chemical_melting_point     411
_symmetry_cell_setting     monoclinic
_symmetry_space_group_name_H-M     'P 21/c'
_symmetry_space_group_name_Hall     '-P 2ybc'
loop_
    _symmetry_equiv_pos_as_xyz
    'x, y, z'
    '-x, y+1/2, -z+1/2'
    '-x, -y, -z'
    'x, -y-1/2, z-1/2'
_cell_length_a     6.7775(2)
_cell_length_b     13.0005(4)
_cell_length_c     19.6234(7)
_cell_angle_alpha     90.00
_cell_angle_beta     98.895(3)
_cell_angle_gamma     90.00
_cell_volume     1708.24(10)
_cell_formula_units_Z     4
_cell_measurement_reflns_used     19650
_cell_measurement_theta_min     2.15
_cell_measurement_theta_max     28.94
_cell_measurement_temperature     100(2)
_exptl_crystal_description     prismatic
_exptl_crystal_colour     colourless
_exptl_crystal_size_max     0.61
_exptl_crystal_size_mid     0.40
_exptl_crystal_size_min     0.17
_exptl_crystal_density_diffrn     1.222
_exptl_crystal_density_meas     ?
_exptl_crystal_density_method     'not measured'
_exptl_crystal_F_000     672
_exptl_absorpt_coefficient_mu     0.084
_exptl_absorpt_correction_type     multi-scan
_exptl_absorpt_process_details
;
(CrysAlis RED; Oxford Diffraction, 2005)
;
_exptl_absorpt_correction_T_min     0.93
_exptl_absorpt_correction_T_max     0.99
_exptl_special_details
;
Yield of (I) 3.5 g, m.p. 410 K.
^1^H NMR (CDCl~3~): 8.62 (br, 1 H), 6.75 (s, 2 H), 6.10 (s, 1
H), 3.85 (s, 3 H), 3.64 (s, 6 H), 2.28 (s, 3 H), 2.22 (s, 6 H) p.p.m.;
^13^C NMR: 167.8, 164.5, 137.4, 135.5, 126.3, 90.8, 55.6, 55.2,
21.7, 21.1 p.p.m.;
^11^B NMR: 52.0 p.p.m..
;
_diffrn_ambient_temperature     100(2)
_diffrn_radiation_type     MoK\a
_diffrn_radiation_wavelength     0.71073
_diffrn_radiation_source     'fine-focus sealed tube'
_diffrn_radiation_monochromator     graphite
_diffrn_measurement_device_type     'Oxford Diffraction KM-4-CCD'
_diffrn_measurement_method     '\w scan'
_diffrn_detector_area_resol_mean     8.6479
_diffrn_reflns_number     28861
_diffrn_reflns_av_R_equivalents     0.0158
_diffrn_reflns_av_sigmaI/netI     0.0172
_diffrn_reflns_theta_min     3.04
_diffrn_reflns_theta_max     28.57
_diffrn_reflns_theta_full     28.00
_diffrn_measured_fraction_theta_max     0.962
_diffrn_measured_fraction_theta_full     0.991
_diffrn_reflns_limit_h_min     -8
_diffrn_reflns_limit_h_max     9
_diffrn_reflns_limit_k_min     -17
_diffrn_reflns_limit_k_max     17
_diffrn_reflns_limit_l_min     -26
_diffrn_reflns_limit_l_max     26
_diffrn_standards_number     0
_diffrn_standards_interval_count     ?
_diffrn_standards_interval_time     ?
_diffrn_standards_decay_%     ?
_refine_special_details
;
Refinement of <i>F</i>^2^ against ALL reflections. The weighted <i>R</i>-factor
<i>wR</i> and goodness of fit <i>S</i> are based on <i>F</i>^2^, conventional
<i>R</i>-factors <i>R</i> are based on <i>F</i>, with <i>F</i> set to zero for
negative <i>F</i>^2^. The threshold expression of <i>F</i>^2^ >
\s(<i>F</i>^2^) is used only for calculating <i>R</i>-factors(gt) <i>etc</i>.
and is not relevant to the choice of reflections for refinement.
<i>R</i>-factors based on <i>F</i>^2^ are statistically about twice as large
as those based on <i>F</i>, and <i>R</i>- factors based on ALL data will be
even larger.
;
_reflns_number_total     4194
_reflns_number_gt     3326
_reflns_threshold_expression     I>2\s(I)
_refine_ls_structure_factor_coef     Fsqd
_refine_ls_matrix_type     full
_refine_ls_R_factor_all     0.0471
_refine_ls_R_factor_gt     0.0378
_refine_ls_wR_factor_gt     0.1163
_refine_ls_wR_factor_ref     0.1192
_refine_ls_goodness_of_fit_ref     1.147
_refine_ls_restrained_S_all     1.147
_refine_ls_number_reflns     4194
_refine_ls_number_parameters     216
_refine_ls_number_restraints     0
_refine_ls_hydrogen_treatment     constr
_refine_ls_weighting_scheme     calc
_refine_ls_weighting_details
         'calc w=1/[\s^2^(Fo^2^)+(0.0686P)^2^+0.1911P] where P=(Fo^2^+2Fc^2^)/3'
_atom_sites_solution_hydrogens     geom
_atom_sites_solution_primary     direct
_atom_sites_solution_secondary     difmap
_refine_ls_shift/su_max     0.004
_refine_ls_shift/su_mean     0.000
_refine_diff_density_max     0.373
_refine_diff_density_min     -0.250
_refine_ls_extinction_method     'SHELXL97 (Sheldrick, 2008)'
_refine_ls_extinction_coef     0.0075(17)
_refine_ls_extinction_expression
                                  'Fc^*^=kFc[1+0.001xFc^2^\l^3^/sin(2\q)]^-1/4^'
loop_
    _atom_type_symbol
    _atom_type_description
    _atom_type_scat_dispersion_real
    _atom_type_scat_dispersion_imag
    _atom_type_scat_source
    'C' 'C' 0.0033 0.0016
                         'International Tables Vol C Tables 4.2.6.8 and 6.1.1.4'
    'H' 'H' 0.0000 0.0000
                         'International Tables Vol C Tables 4.2.6.8 and 6.1.1.4'
    'O' 'O' 0.0106 0.0060
                         'International Tables Vol C Tables 4.2.6.8 and 6.1.1.4'
    'B' 'B' 0.0013 0.0007
                         'International Tables Vol C Tables 4.2.6.8 and 6.1.1.4'
_computing_data_collection     '<i>CrysAlis CCD</i> (Oxford Diffraction, 2005)'
_computing_cell_refinement     '<i>CrysAlis RED</i> (Oxford Diffraction, 2005)'
_computing_data_reduction     '<i>CrysAlis RED</i> (Oxford Diffraction, 2005)'
_computing_structure_solution     'SHELXS97 (Sheldrick, 2008)'
_computing_structure_refinement     'SHELXL97 (Sheldrick, 2008)'
_computing_molecular_graphics     'DIAMOND (Brandenburg, 1999)'
_computing_publication_material     'SHELXTL97 (Sheldrick, 2008)'
loop_
    _atom_site_type_symbol
    _atom_site_label
    _atom_site_fract_x
    _atom_site_fract_y
    _atom_site_fract_z
    _atom_site_U_iso_or_equiv
    _atom_site_adp_type
    _atom_site_calc_flag
    _atom_site_refinement_flags
    _atom_site_occupancy
    _atom_site_disorder_assembly
    _atom_site_disorder_group
    B B1 0.23386(18) 1.01129(9) 0.18572(6) 0.0181(3) Uani d . 1 . .
    O O2 0.16799(14) 1.03300(6) 0.24658(4) 0.0299(2) Uani d . 1 . .
    H H2 0.1060 0.9820 0.2589 0.045 Uiso calc R 1 . .
    C C3 0.20989(15) 0.89979(8) 0.15476(5) 0.0162(2) Uani d . 1 . .
    C C4 0.06690(16) 0.83008(8) 0.17250(5) 0.0172(2) Uani d . 1 . .
    C C5 0.03526(16) 0.73224(8) 0.14369(5) 0.0184(2) Uani d . 1 . .
    H H5 -0.0666 0.6886 0.1556 0.022 Uiso calc R 1 . .
    C C6 0.15707(17) 0.70085(8) 0.09724(5) 0.0188(2) Uani d . 1 . .
    C C7 0.30614(16) 0.76388(8) 0.07894(5) 0.0183(2) Uani d . 1 . .
    H H7 0.3905 0.7404 0.0478 0.022 Uiso calc R 1 . .
    C C8 0.32920(15) 0.86210(8) 0.10719(5) 0.0159(2) Uani d . 1 . .
    O O9 -0.04374(12) 0.86431(6) 0.22104(4) 0.0250(2) Uani d . 1 . .
    C C10 -0.20118(18) 0.80035(9) 0.23876(7) 0.0263(3) Uani d . 1 . .
    H H10A -0.2640 0.8343 0.2745 0.039 Uiso calc R 1 . .
    H H10B -0.1457 0.7341 0.2561 0.039 Uiso calc R 1 . .
    H H10C -0.3012 0.7891 0.1977 0.039 Uiso calc R 1 . .
    O O11 0.14219(13) 0.60596(6) 0.06627(4) 0.0269(2) Uani d . 1 . .
    C C12 0.0047(2) 0.53478(10) 0.08829(7) 0.0334(3) Uani d . 1 . .
    H H12A 0.0124 0.4692 0.0643 0.050 Uiso calc R 1 . .
    H H12B -0.1311 0.5624 0.0776 0.050 Uiso calc R 1 . .
    H H12C 0.0384 0.5239 0.1382 0.050 Uiso calc R 1 . .
    C C14 0.59619(17) 0.89498(9) 0.04312(6) 0.0228(3) Uani d . 1 . .
    H H14A 0.6917 0.9494 0.0369 0.034 Uiso calc R 1 . .
    H H14B 0.5125 0.8802 -0.0011 0.034 Uiso calc R 1 . .
    H H14C 0.6689 0.8327 0.0602 0.034 Uiso calc R 1 . .
    O O13 0.47269(11) 0.92799(6) 0.09198(4) 0.02081(19) Uani d . 1 . .
    C C15 0.31889(16) 1.10878(8) 0.15189(5) 0.0163(2) Uani d . 1 . .
    C C16 0.50993(16) 1.14768(9) 0.17717(6) 0.0208(2) Uani d . 1 . .
    C C17 0.57168(17) 1.24091(9) 0.15249(6) 0.0258(3) Uani d . 1 . .
    H H17 0.7012 1.2663 0.1699 0.031 Uiso calc R 1 . .
    C C18 0.44838(19) 1.29785(9) 0.10304(6) 0.0262(3) Uani d . 1 . .
    C C19 0.26153(18) 1.25828(9) 0.07763(6) 0.0236(3) Uani d . 1 . .
    H H19 0.1761 1.2957 0.0434 0.028 Uiso calc R 1 . .
    C C20 0.19551(16) 1.16476(8) 0.10112(5) 0.0185(2) Uani d . 1 . .
    C C21 0.64605(19) 1.08778(10) 0.23081(7) 0.0335(3) Uani d . 1 . .
    H H21A 0.6503 1.0158 0.2163 0.050 Uiso calc R 1 . .
    H H21B 0.5957 1.0915 0.2749 0.050 Uiso calc R 1 . .
    H H21C 0.7808 1.1171 0.2361 0.050 Uiso calc R 1 . .
    C C22 0.5173(2) 1.40011(10) 0.07841(8) 0.0414(4) Uani d . 1 . .
    H H22A 0.5547 1.4457 0.1181 0.062 Uiso calc R 1 . .
    H H22B 0.4087 1.4316 0.0464 0.062 Uiso calc R 1 . .
    H H22C 0.6329 1.3893 0.0549 0.062 Uiso calc R 1 . .
    C C23 -0.00965(18) 1.12497(10) 0.07206(6) 0.0274(3) Uani d . 1 . .
    H H23A -0.0908 1.1814 0.0496 0.041 Uiso calc R 1 . .
    H H23B -0.0737 1.0969 0.1095 0.041 Uiso calc R 1 . .
    H H23C 0.0024 1.0708 0.0382 0.041 Uiso calc R 1 . .
loop_
    _atom_site_aniso_label
    _atom_site_aniso_U_11
    _atom_site_aniso_U_22
    _atom_site_aniso_U_33
    _atom_site_aniso_U_12
    _atom_site_aniso_U_13
    _atom_site_aniso_U_23
    B1 0.0186(6) 0.0170(6) 0.0192(6) 0.0006(4) 0.0042(4) -0.0005(5)
    O2 0.0484(6) 0.0182(4) 0.0279(5) -0.0070(4) 0.0214(4) -0.0055(3)
    C3 0.0181(5) 0.0140(5) 0.0167(5) 0.0005(4) 0.0034(4) 0.0006(4)
    C4 0.0193(5) 0.0158(5) 0.0173(5) 0.0027(4) 0.0053(4) 0.0020(4)
    C5 0.0206(5) 0.0146(5) 0.0204(5) -0.0024(4) 0.0043(4) 0.0027(4)
    C6 0.0255(6) 0.0128(5) 0.0172(5) -0.0004(4) 0.0009(4) -0.0009(4)
    C7 0.0226(5) 0.0169(5) 0.0160(5) 0.0007(4) 0.0050(4) -0.0011(4)
    C8 0.0170(5) 0.0154(5) 0.0154(5) -0.0006(4) 0.0024(4) 0.0013(4)
    O9 0.0306(5) 0.0161(4) 0.0332(5) -0.0025(3) 0.0208(4) -0.0010(3)
    C10 0.0287(6) 0.0222(6) 0.0319(6) -0.0031(5) 0.0169(5) 0.0047(5)
    O11 0.0402(5) 0.0156(4) 0.0275(4) -0.0085(3) 0.0131(4) -0.0071(3)
    C12 0.0508(8) 0.0184(6) 0.0341(7) -0.0141(5) 0.0166(6) -0.0074(5)
    C14 0.0221(6) 0.0228(6) 0.0262(6) -0.0004(4) 0.0122(5) -0.0025(5)
    O13 0.0226(4) 0.0178(4) 0.0248(4) -0.0045(3) 0.0124(3) -0.0048(3)
    C15 0.0184(5) 0.0136(5) 0.0179(5) 0.0002(4) 0.0061(4) -0.0043(4)
    C16 0.0189(5) 0.0182(5) 0.0257(5) 0.0000(4) 0.0055(4) -0.0069(4)
    C17 0.0207(6) 0.0213(6) 0.0377(7) -0.0067(4) 0.0118(5) -0.0114(5)
    C18 0.0361(7) 0.0157(5) 0.0314(6) -0.0036(5) 0.0199(5) -0.0033(5)
    C19 0.0339(6) 0.0176(5) 0.0212(5) 0.0032(5) 0.0107(5) 0.0014(4)
    C20 0.0219(5) 0.0171(5) 0.0176(5) 0.0008(4) 0.0066(4) -0.0023(4)
    C21 0.0249(6) 0.0304(7) 0.0413(7) 0.0023(5) -0.0073(5) -0.0058(6)
    C22 0.0577(9) 0.0208(6) 0.0523(9) -0.0102(6) 0.0295(7) -0.0005(6)
    C23 0.0244(6) 0.0293(6) 0.0266(6) -0.0003(5) -0.0022(5) 0.0013(5)
_geom_special_details
;
All e.s.d.'s (except the e.s.d. in the dihedral angle between two l.s. planes)
are estimated using the full covariance matrix. The cell e.s.d.'s are taken
into account individually in the estimation of e.s.d.'s in distances, angles
and torsion angles; correlations between e.s.d.'s in cell parameters are only
used when they are defined by crystal symmetry. An approximate (isotropic)
treatment of cell e.s.d.'s is used for estimating e.s.d.'s involving l.s.
planes.
;
loop_
    _geom_bond_atom_site_label_1
    _geom_bond_atom_site_label_2
    _geom_bond_site_symmetry_2
    _geom_bond_distance
    _geom_bond_publ_flag
    B1 O2 . 1.3675(14) ?
    B1 C3 . 1.5704(15) ?
    B1 C15 . 1.5803(16) ?
    O2 H2 . 0.8400 ?
    C3 C4 . 1.4093(14) ?
    C3 C8 . 1.4138(14) ?
    C4 O9 . 1.3742(13) ?
    C4 C5 . 1.3950(15) ?
    C5 C6 . 1.3827(15) ?
    C5 H5 . 0.9500 ?
    C6 O11 . 1.3719(13) ?
    C6 C7 . 1.3904(15) ?
    C7 C8 . 1.3911(15) ?
    C7 H7 . 0.9500 ?
    C8 O13 . 1.3633(12) ?
    O9 C10 . 1.4372(13) ?
    C10 H10A . 0.9800 ?
    C10 H10B . 0.9800 ?
    C10 H10C . 0.9800 ?
    O11 C12 . 1.4268(14) ?
    C12 H12A . 0.9800 ?
    C12 H12B . 0.9800 ?
    C12 H12C . 0.9800 ?
    C14 O13 . 1.4325(13) ?
    C14 H14A . 0.9800 ?
    C14 H14B . 0.9800 ?
    C14 H14C . 0.9800 ?
    C15 C20 . 1.4014(15) ?
    C15 C16 . 1.4070(15) ?
    C16 C17 . 1.3933(17) ?
    C16 C21 . 1.5051(17) ?
    C17 C18 . 1.3919(18) ?
    C17 H17 . 0.9500 ?
    C18 C19 . 1.3863(17) ?
    C18 C22 . 1.5128(17) ?
    C19 C20 . 1.3981(16) ?
    C19 H19 . 0.9500 ?
    C20 C23 . 1.5103(16) ?
    C21 H21A . 0.9800 ?
    C21 H21B . 0.9800 ?
    C21 H21C . 0.9800 ?
    C22 H22A . 0.9800 ?
    C22 H22B . 0.9800 ?
    C22 H22C . 0.9800 ?
    C23 H23A . 0.9800 ?
    C23 H23B . 0.9800 ?
    C23 H23C . 0.9800 ?
loop_
    _geom_angle_atom_site_label_1
    _geom_angle_atom_site_label_2
    _geom_angle_atom_site_label_3
    _geom_angle_site_symmetry_1
    _geom_angle_site_symmetry_3
    _geom_angle
    _geom_angle_publ_flag
    O2 B1 C3 . . 120.01(10) ?
    O2 B1 C15 . . 113.00(9) ?
    C3 B1 C15 . . 126.90(9) ?
    B1 O2 H2 . . 109.5 ?
    C4 C3 C8 . . 115.19(9) ?
    C4 C3 B1 . . 122.13(9) ?
    C8 C3 B1 . . 122.68(9) ?
    O9 C4 C5 . . 120.66(9) ?
    O9 C4 C3 . . 115.65(9) ?
    C5 C4 C3 . . 123.69(9) ?
    C6 C5 C4 . . 117.79(10) ?
    C6 C5 H5 . . 121.1 ?
    C4 C5 H5 . . 121.1 ?
    O11 C6 C5 . . 123.15(10) ?
    O11 C6 C7 . . 114.97(10) ?
    C5 C6 C7 . . 121.87(10) ?
    C6 C7 C8 . . 118.65(10) ?
    C6 C7 H7 . . 120.7 ?
    C8 C7 H7 . . 120.7 ?
    O13 C8 C7 . . 121.98(9) ?
    O13 C8 C3 . . 115.27(9) ?
    C7 C8 C3 . . 122.73(9) ?
    C4 O9 C10 . . 119.04(9) ?
    O9 C10 H10A . . 109.5 ?
    O9 C10 H10B . . 109.5 ?
    H10A C10 H10B . . 109.5 ?
    O9 C10 H10C . . 109.5 ?
    H10A C10 H10C . . 109.5 ?
    H10B C10 H10C . . 109.5 ?
    C6 O11 C12 . . 117.12(9) ?
    O11 C12 H12A . . 109.5 ?
    O11 C12 H12B . . 109.5 ?
    H12A C12 H12B . . 109.5 ?
    O11 C12 H12C . . 109.5 ?
    H12A C12 H12C . . 109.5 ?
    H12B C12 H12C . . 109.5 ?
    O13 C14 H14A . . 109.5 ?
    O13 C14 H14B . . 109.5 ?
    H14A C14 H14B . . 109.5 ?
    O13 C14 H14C . . 109.5 ?
    H14A C14 H14C . . 109.5 ?
    H14B C14 H14C . . 109.5 ?
    C8 O13 C14 . . 117.95(8) ?
    C20 C15 C16 . . 118.65(10) ?
    C20 C15 B1 . . 119.92(9) ?
    C16 C15 B1 . . 121.04(10) ?
    C17 C16 C15 . . 119.98(11) ?
    C17 C16 C21 . . 120.57(11) ?
    C15 C16 C21 . . 119.45(10) ?
    C18 C17 C16 . . 121.65(11) ?
    C18 C17 H17 . . 119.2 ?
    C16 C17 H17 . . 119.2 ?
    C19 C18 C17 . . 118.03(11) ?
    C19 C18 C22 . . 121.41(12) ?
    C17 C18 C22 . . 120.56(12) ?
    C18 C19 C20 . . 121.69(11) ?
    C18 C19 H19 . . 119.2 ?
    C20 C19 H19 . . 119.2 ?
    C19 C20 C15 . . 119.98(10) ?
    C19 C20 C23 . . 119.75(10) ?
    C15 C20 C23 . . 120.26(10) ?
    C16 C21 H21A . . 109.5 ?
    C16 C21 H21B . . 109.5 ?
    H21A C21 H21B . . 109.5 ?
    C16 C21 H21C . . 109.5 ?
    H21A C21 H21C . . 109.5 ?
    H21B C21 H21C . . 109.5 ?
    C18 C22 H22A . . 109.5 ?
    C18 C22 H22B . . 109.5 ?
    H22A C22 H22B . . 109.5 ?
    C18 C22 H22C . . 109.5 ?
    H22A C22 H22C . . 109.5 ?
    H22B C22 H22C . . 109.5 ?
    C20 C23 H23A . . 109.5 ?
    C20 C23 H23B . . 109.5 ?
    H23A C23 H23B . . 109.5 ?
    C20 C23 H23C . . 109.5 ?
    H23A C23 H23C . . 109.5 ?
    H23B C23 H23C . . 109.5 ?
loop_
    _geom_torsion_atom_site_label_1
    _geom_torsion_atom_site_label_2
    _geom_torsion_atom_site_label_3
    _geom_torsion_atom_site_label_4
    _geom_torsion_site_symmetry_1
    _geom_torsion_site_symmetry_2
    _geom_torsion_site_symmetry_3
    _geom_torsion_site_symmetry_4
    _geom_torsion
    _geom_torsion_publ_flag
    O2 B1 C3 C4 . . . . 22.19(16) ?
    C15 B1 C3 C4 . . . . -154.17(11) ?
    O2 B1 C3 C8 . . . . -157.91(10) ?
    C15 B1 C3 C8 . . . . 25.73(17) ?
    C8 C3 C4 O9 . . . . 177.19(9) ?
    B1 C3 C4 O9 . . . . -2.90(15) ?
    C8 C3 C4 C5 . . . . -2.93(15) ?
    B1 C3 C4 C5 . . . . 176.97(10) ?
    O9 C4 C5 C6 . . . . -177.41(10) ?
    C3 C4 C5 C6 . . . . 2.72(16) ?
    C4 C5 C6 O11 . . . . 179.07(10) ?
    C4 C5 C6 C7 . . . . -0.35(16) ?
    O11 C6 C7 C8 . . . . 178.98(9) ?
    C5 C6 C7 C8 . . . . -1.55(16) ?
    C6 C7 C8 O13 . . . . 179.63(9) ?
    C6 C7 C8 C3 . . . . 1.26(16) ?
    C4 C3 C8 O13 . . . . -177.59(9) ?
    B1 C3 C8 O13 . . . . 2.50(15) ?
    C4 C3 C8 C7 . . . . 0.88(15) ?
    B1 C3 C8 C7 . . . . -179.03(10) ?
    C5 C4 O9 C10 . . . . -3.75(15) ?
    C3 C4 O9 C10 . . . . 176.13(10) ?
    C5 C6 O11 C12 . . . . -5.34(16) ?
    C7 C6 O11 C12 . . . . 174.12(10) ?
    C7 C8 O13 C14 . . . . 2.63(15) ?
    C3 C8 O13 C14 . . . . -178.89(9) ?
    O2 B1 C15 C20 . . . . -95.70(12) ?
    C3 B1 C15 C20 . . . . 80.87(14) ?
    O2 B1 C15 C16 . . . . 77.06(13) ?
    C3 B1 C15 C16 . . . . -106.37(13) ?
    C20 C15 C16 C17 . . . . 1.03(15) ?
    B1 C15 C16 C17 . . . . -171.82(10) ?
    C20 C15 C16 C21 . . . . -178.94(10) ?
    B1 C15 C16 C21 . . . . 8.21(16) ?
    C15 C16 C17 C18 . . . . 0.20(17) ?
    C21 C16 C17 C18 . . . . -179.83(11) ?
    C16 C17 C18 C19 . . . . -1.15(17) ?
    C16 C17 C18 C22 . . . . 178.50(11) ?
    C17 C18 C19 C20 . . . . 0.87(17) ?
    C22 C18 C19 C20 . . . . -178.77(11) ?
    C18 C19 C20 C15 . . . . 0.36(16) ?
    C18 C19 C20 C23 . . . . 179.78(10) ?
    C16 C15 C20 C19 . . . . -1.30(15) ?
    B1 C15 C20 C19 . . . . 171.63(10) ?
    C16 C15 C20 C23 . . . . 179.28(10) ?
    B1 C15 C20 C23 . . . . -7.79(15) ?
loop_
    _geom_hbond_atom_site_label_D
    _geom_hbond_atom_site_label_H
    _geom_hbond_atom_site_label_A
    _geom_hbond_site_symmetry_A
    _geom_hbond_distance_DH
    _geom_hbond_distance_HA
    _geom_hbond_distance_DA
    _geom_hbond_angle_DHA
    O2 H2 O9 . 0.84 1.92 2.6262(11) 141
    C21 H21A O13 . 0.98 2.79 3.4825(15) 128
    C10 H10B O2 2_545 0.98 2.61 3.4920(14) 149
    C12 H12A O11 3_565 0.98 2.79 3.5502(15) 135
    C12 H12C O2 2_545 0.98 2.84 3.6116(17) 136
    C21 H21C O2 1_655 0.98 2.82 3.5746(16) 134
    C21 H21A O9 1_655 0.98 2.85 3.6086(15) 135
    C10 H10A Cg 4_465 0.98 2.79 3.3266(14) 115
    C14 H14A Cg 1_554 0.98 2.88 3.5988(12) 130
data_global
_journal_date_recd_electronic     2010-06-11
_journal_date_accepted     2010-06-14
_journal_name_full     'Acta Crystallographica, Section E'
_journal_year     2010
_journal_volume     66
_journal_issue      7
_journal_page_first     o1711
_journal_page_last     o1712
_journal_paper_category     QO
_journal_coeditor_code     PV2296
_publ_contact_author_name     'Sergiusz Luli\'nski'
_publ_contact_author_address
;
Physical Chemistry Department, Faculty of Chemistry,
Warsaw University of Technology, Noakowskiego 3,
00-664 Warsaw, Poland
;
_publ_contact_author_email     'serek@ch.pw.edu.pl'
_publ_contact_author_fax     ?
_publ_contact_author_phone     ?
_publ_section_title
;
Mesityl(2,4,6-trimethoxyphenyl)borinic acid
;
loop_
    _publ_author_name
    _publ_author_footnote
    _publ_author_address
    'Luli\'nski, Sergiusz' .
;
Physical Chemistry Department
Faculty of Chemistry
Warsaw University of Technology
Noakowskiego 3
00-664 Warsaw, Poland
;
    'Serwatowski, Janusz' .
;
Physical Chemistry Department
Faculty of Chemistry
Warsaw University of Technology
Noakowskiego 3
00-664 Warsaw, Poland
;
