# Supplementary material for: Mesit­yl(2,4,6-trimeth­oxy­phen­yl)borinic acid
Source: Acta Crystallogr Sect E Struct Rep Online. 2010 Jun 18;66(Pt 7):o1711–2. doi: 10.1107/S160053681002297X (PMC3006901; doi:10.1107/S160053681002297X)
Supplement: Supplementary file 2 [file e-66-o1711-Isup2.hkl]

# 
# h,k,l, Fc-squared, Fo-squared, sigma(Fo-squared) and status flag 
# 
data_I
_shelx_title ' sl10_2 in P2(1)/c' 
_shelx_refln_list_code          4 
_shelx_F_calc_maximum      173.44 
_exptl_crystal_F_000       672.00 
_reflns_d_resolution_high  0.7430 
 
loop_ 
 _symmetry_equiv_pos_as_xyz 
 'x, y, z' 
 '-x, y+1/2, -z+1/2' 
 '-x, -y, -z' 
 'x, -y-1/2, z-1/2' 
 
_cell_length_a     6.7775 
_cell_length_b    13.0005 
_cell_length_c    19.6234 
_cell_angle_alpha  90.000 
_cell_angle_beta   98.895 
_cell_angle_gamma  90.000 
 
_shelx_F_squared_multiplier     1.000 
 
loop_ 
 _refln_index_h 
 _refln_index_k 
 _refln_index_l 
 _refln_F_squared_calc 
 _refln_F_squared_meas 
 _refln_F_squared_sigma 
 _refln_observed_status 
   1   0   0      126.00      123.81      1.57 o 
   2   0   0     1357.85     1188.86      5.32 o 
   3   0   0      289.00      328.96      2.20 o 
   4   0   0     1025.25     1206.77      5.24 o 
   5   0   0      164.05      155.32      3.73 o 
   6   0   0      859.08      887.31     10.61 o 
   7   0   0       20.22       18.03      4.19 o 
   8   0   0      134.88      117.66      6.17 o 
   1   1   0      150.61      170.61      0.91 o 
   2   1   0       24.74       24.98      0.84 o 
   3   1   0     1498.71     1535.93      4.71 o 
   4   1   0      194.79      217.97      1.69 o 
   5   1   0       59.25       61.65      1.59 o 
   6   1   0       92.40       89.16      2.57 o 
   7   1   0      120.35      125.63      3.52 o 
   8   1   0        0.00       -1.85      3.95 o 
   0   2   0     2111.10     1979.69     16.86 o 
   1   2   0       24.24       21.69      0.84 o 
   2   2   0      237.72      205.62      1.26 o 
   3   2   0      148.49      144.66      1.23 o 
   4   2   0       11.31       10.81      0.94 o 
   5   2   0       26.21       28.09      1.64 o 
   6   2   0       76.05       67.21      2.50 o 
   7   2   0       54.03       42.53      3.58 o 
   8   2   0      208.10      199.04      4.47 o 
   1   3   0      343.86      336.55      1.17 o 
   2   3   0       77.36       77.94      0.86 o 
   3   3   0      258.92      309.49      1.74 o 
   4   3   0      637.73      697.56      3.28 o 
   5   3   0        0.34       -0.40      1.24 o 
   6   3   0       27.19       12.71      2.28 o 
   7   3   0        0.73        0.91      2.80 o 
   8   3   0      454.10      468.50      5.58 o 
   0   4   0     3161.97     3070.07     14.53 o 
   1   4   0      213.28      190.81      1.16 o 
   2   4   0     1558.08     1507.53      3.67 o 
   3   4   0        7.70        5.26      0.72 o 
   4   4   0       61.03       68.73      1.23 o 
   5   4   0       84.37       89.53      1.65 o 
   6   4   0      412.06      395.17      4.21 o 
   7   4   0      273.74      261.44      3.90 o 
   8   4   0        0.67       -1.59      3.78 o 
   1   5   0       13.31       11.61      0.59 o 
   2   5   0      652.54      689.73      2.32 o 
   3   5   0      448.64      422.61      2.16 o 
   4   5   0        0.00        0.19      0.92 o 
   5   5   0      195.97      210.38      2.50 o 
   6   5   0       30.62       30.18      2.34 o 
   7   5   0      116.42      112.26      3.34 o 
   8   5   0       23.04       18.95      3.27 o 
   0   6   0     2272.72     2260.73      5.70 o 
   1   6   0     3142.89     3276.41      5.55 o 
   2   6   0       40.77       24.19      0.73 o 
   3   6   0       41.69       35.06      1.05 o 
   4   6   0       11.81       11.71      1.09 o 
   5   6   0       41.45       38.97      1.80 o 
   6   6   0        3.88        3.09      1.95 o 
   7   6   0      169.16      148.01      3.28 o 
   8   6   0        3.68        8.23      3.90 o 
   1   7   0     2081.90     2204.70      5.29 o 
   2   7   0      304.91      312.49      1.90 o 
   3   7   0       30.00       28.80      1.14 o 
   4   7   0      934.66      910.88      4.36 o 
   5   7   0       36.31       36.54      1.96 o 
   6   7   0       14.70       14.75      2.22 o 
   7   7   0      129.72      127.05      3.72 o 
   8   7   0       27.13       32.61      5.89 o 
   0   8   0     1537.96     1699.48      8.16 o 
   1   8   0       79.10       82.42      1.41 o 
   2   8   0       24.39       17.29      1.06 o 
   3   8   0     1275.31     1273.57      6.56 o 
   4   8   0       94.78       95.29      2.05 o 
   5   8   0        1.97       -0.15      1.86 o 
   6   8   0        1.30        0.79      2.30 o 
   7   8   0       56.56       56.81      3.70 o 
   1   9   0      221.41      219.21      2.24 o 
   2   9   0      979.68      925.68      4.29 o 
   3   9   0       41.13       37.87      1.94 o 
   4   9   0       45.30       44.48      2.15 o 
   5   9   0       14.39       17.06      2.12 o 
   6   9   0       41.30       41.65      3.43 o 
   7   9   0       14.81       19.07      4.07 o 
   0  10   0      109.76       80.73      2.46 o 
   1  10   0       72.02       85.03      1.79 o 
   2  10   0      329.64      326.27      2.65 o 
   3  10   0      513.89      511.35      4.56 o 
   4  10   0      220.27      209.20      3.28 o 
   5  10   0      102.75      112.00      2.96 o 
   6  10   0        0.01       -0.71      3.10 o 
   7  10   0        6.82        2.78      4.95 o 
   1  11   0       60.66       54.71      1.82 o 
   2  11   0      632.56      617.03      4.95 o 
   3  11   0      186.35      192.42      3.15 o 
   4  11   0        0.03       -0.96      2.19 o 
   5  11   0      167.05      167.73      3.45 o 
   6  11   0       18.30       17.34      3.37 o 
   0  12   0        1.88        6.15      2.80 o 
   1  12   0      404.44      382.54      3.98 o 
   2  12   0       62.07       57.14      2.42 o 
   3  12   0       19.04       20.50      2.25 o 
   4  12   0       38.94       34.98      2.68 o 
   5  12   0       42.98       38.16      3.61 o 
   6  12   0      153.34      145.39      4.60 o 
   1  13   0        5.84        4.14      2.07 o 
   2  13   0       79.52       70.85      2.79 o 
   3  13   0      268.90      268.49      4.31 o 
   4  13   0       14.15       14.05      3.10 o 
   5  13   0       87.56       91.78      4.52 o 
   6  13   0       25.85       32.33     11.83 o 
   0  14   0      323.37      314.36      6.28 o 
   1  14   0      128.06      113.87      3.22 o 
   2  14   0      129.93      134.83      3.23 o 
   3  14   0        1.26        2.04      3.00 o 
   4  14   0       49.40       55.63      4.14 o 
   5  14   0       69.38       78.58      9.06 o 
   1  15   0        5.15        2.20      3.04 o 
   2  15   0       92.47       85.10      4.12 o 
   3  15   0        0.51       -0.75      3.59 o 
   4  15   0       44.83       55.66      6.69 o 
   0  16   0       57.69       57.54      6.50 o 
   1  16   0        3.15        4.99      3.77 o 
   2  16   0        1.10       -0.08      3.85 o 
   3  16   0       66.24       72.01     12.83 o 
   1  17   0        2.91        4.64     10.72 o 
  -9   1   1        5.40        9.95     10.81 o 
  -8   1   1      173.19      171.41      4.36 o 
  -7   1   1       41.04       37.48      3.28 o 
  -6   1   1       22.30       19.10      2.51 o 
  -5   1   1        0.86        0.27      1.31 o 
  -4   1   1       22.72       12.13      0.99 o 
  -3   1   1      162.26      204.23      1.54 o 
  -2   1   1       76.93       70.53      0.84 o 
  -1   1   1        6.09        3.33      0.35 o 
   1   1   1     5793.00     5706.38     19.35 o 
   2   1   1      820.37      807.26      2.12 o 
   3   1   1     1617.14     1872.51      3.87 o 
   4   1   1      880.82      878.49      3.39 o 
   5   1   1        0.54       -0.28      1.63 o 
   6   1   1       23.47       18.40      2.20 o 
   7   1   1      168.31      160.63      3.59 o 
   8   1   1       18.34       11.99      3.68 o 
  -9   2   1        9.30       11.89     11.31 o 
  -8   2   1        2.15        0.37      4.17 o 
  -7   2   1      199.88      213.85      3.84 o 
  -6   2   1      242.21      227.78      3.51 o 
  -5   2   1      264.14      289.76      2.63 o 
  -4   2   1       33.75       35.87      1.06 o 
  -3   2   1       91.11       85.18      0.96 o 
  -2   2   1     1499.62     1460.87      3.37 o 
  -1   2   1      775.25      816.39      2.52 o 
   0   2   1       13.42       13.28      0.38 o 
   1   2   1      524.92      472.19      1.41 o 
   2   2   1        8.23       13.71      0.57 o 
   3   2   1        1.90        6.25      0.66 o 
   4   2   1      786.42      798.69      3.14 o 
   5   2   1      291.56      283.57      3.08 o 
   6   2   1      334.42      312.96      4.07 o 
   7   2   1        3.11        1.52      2.77 o 
   8   2   1      413.92      436.75      5.83 o 
  -8   3   1       92.86       91.56      3.86 o 
  -7   3   1       65.49       69.60      3.14 o 
  -6   3   1       28.43       28.15      2.10 o 
  -5   3   1        9.69        9.01      1.28 o 
  -4   3   1     1219.86     1334.63      4.52 o 
  -3   3   1      895.39      967.90      2.89 o 
  -2   3   1      328.47      352.67      2.13 o 
  -1   3   1      275.15      234.10      1.04 o 
   0   3   1     2074.09     2024.29      4.10 o 
   1   3   1     3251.85     3108.74      5.07 o 
   2   3   1     1626.70     1581.97      3.32 o 
   3   3   1     1586.50     1621.49      3.85 o 
   4   3   1      205.25      231.30      2.32 o 
   5   3   1      224.62      212.20      2.54 o 
   6   3   1       95.02       76.31      2.74 o 
   7   3   1       21.25       18.55      2.46 o 
   8   3   1        0.19       -1.17      3.47 o 
  -8   4   1       63.13       68.38      3.85 o 
  -7   4   1       17.67       16.08      2.74 o 
  -6   4   1       33.31       34.85      2.18 o 
  -5   4   1        2.72        2.96      1.16 o 
  -4   4   1      625.62      659.52      3.16 o 
  -3   4   1      208.94      254.81      1.65 o 
  -2   4   1       40.48       22.44      0.61 o 
  -1   4   1      684.36      654.52      2.35 o 
   0   4   1     2100.05     1997.71      4.91 o 
   1   4   1     1250.65     1211.44      2.46 o 
   2   4   1     1763.45     1914.66      3.51 o 
   3   4   1     1216.50     1332.27      3.69 o 
   4   4   1        0.95        2.11      0.85 o 
   5   4   1       22.10       16.88      1.43 o 
   6   4   1       33.95       29.74      2.40 o 
   7   4   1       42.66       35.57      2.84 o 
   8   4   1        6.44        8.41      3.49 o 
  -8   5   1       18.72       17.97      3.63 o 
  -7   5   1      208.75      215.47      3.66 o 
  -6   5   1        6.14        9.49      1.88 o 
  -5   5   1      239.33      231.29      2.27 o 
  -4   5   1        7.47       10.40      1.01 o 
  -3   5   1       49.19       55.52      0.95 o 
  -2   5   1       46.09       48.48      0.74 o 
  -1   5   1       22.08       11.47      0.60 o 
   0   5   1     1839.53     1829.88      4.94 o 
   1   5   1      118.22      144.82      1.08 o 
   2   5   1     1383.98     1492.12      3.25 o 
   3   5   1      754.00      696.91      2.79 o 
   4   5   1      534.54      542.37      2.85 o 
   5   5   1       45.84       47.36      1.64 o 
   6   5   1      136.64      140.42      2.70 o 
   7   5   1       35.92       26.07      2.65 o 
   8   5   1        2.53        4.73      3.23 o 
  -8   6   1        0.40       -1.12      3.67 o 
  -7   6   1        3.02        1.51      2.63 o 
  -6   6   1      203.68      210.61      3.01 o 
  -5   6   1      407.35      416.17      3.62 o 
  -4   6   1      198.23      184.66      1.94 o 
  -3   6   1      524.98      572.67      2.83 o 
  -2   6   1       50.89       63.65      0.83 o 
  -1   6   1     2896.66     3069.14      7.99 o 
   0   6   1      372.47      399.68      2.08 o 
   1   6   1      842.57      883.40      2.67 o 
   2   6   1      384.84      386.91      1.84 o 
   3   6   1      132.57      160.71      1.49 o 
   4   6   1       12.37       15.59      1.22 o 
   5   6   1       56.06       48.13      1.81 o 
   6   6   1       98.91      110.41      2.65 o 
   7   6   1       17.16       21.11      3.00 o 
   8   6   1        3.03        2.02      3.61 o 
  -8   7   1        5.37        3.51      4.16 o 
  -7   7   1        4.13        3.22      2.94 o 
  -6   7   1      182.23      175.60      2.61 o 
  -5   7   1       18.06       17.70      1.58 o 
  -4   7   1       52.82       69.35      1.48 o 
  -3   7   1       52.73       47.49      1.14 o 
  -2   7   1       18.54       16.93      0.85 o 
  -1   7   1     1942.69     1986.05      4.96 o 
   0   7   1     1059.85     1228.79      3.86 o 
   1   7   1      144.10      127.05      1.17 o 
   2   7   1        6.81        5.77      0.75 o 
   3   7   1      103.64      100.17      1.58 o 
   4   7   1      131.12      133.45      2.16 o 
   5   7   1      217.65      207.14      2.82 o 
   6   7   1        0.05        0.22      2.16 o 
   7   7   1        3.31        2.43      2.89 o 
   8   7   1        4.15        4.14      5.85 o 
  -8   8   1       96.93      105.57      8.96 o 
  -7   8   1       15.38       15.02      3.40 o 
  -6   8   1        4.48        2.30      2.30 o 
  -5   8   1        5.22        2.81      1.66 o 
  -4   8   1      769.70      755.42      4.18 o 
  -3   8   1      522.86      484.63      3.02 o 
  -2   8   1       47.47       30.44      1.10 o 
  -1   8   1      196.84      180.61      1.91 o 
   0   8   1      210.05      218.92      2.21 o 
   1   8   1      275.42      300.77      2.17 o 
   2   8   1      262.59      258.59      2.17 o 
   3   8   1     2924.46     2912.30      9.24 o 
   4   8   1      201.93      201.73      2.92 o 
   5   8   1      349.15      326.27      3.79 o 
   6   8   1       32.45       33.91      2.73 o 
   7   8   1       12.07       15.74      3.17 o 
  -7   9   1        0.48        0.65      3.98 o 
  -6   9   1       73.77       83.68      3.26 o 
  -5   9   1       17.31       14.19      1.99 o 
  -4   9   1        6.24        4.58      1.79 o 
  -3   9   1       16.70       14.85      1.47 o 
  -2   9   1      597.33      576.39      3.23 o 
  -1   9   1      121.55      129.27      1.81 o 
   0   9   1      223.36      252.25      2.52 o 
   1   9   1        2.81        1.62      1.03 o 
   2   9   1       51.97       53.40      1.36 o 
   3   9   1     2512.34     2413.52      9.90 o 
   4   9   1       14.51       12.82      1.88 o 
   5   9   1      169.58      175.69      3.37 o 
   6   9   1        1.73        0.66      3.16 o 
   7   9   1       53.27       64.11      5.02 o 
  -7  10   1        2.63        2.40      5.11 o 
  -6  10   1        0.74       -0.68      3.10 o 
  -5  10   1       20.36       19.24      2.47 o 
  -4  10   1       51.58       55.08      2.45 o 
  -3  10   1      730.03      709.34      5.27 o 
  -2  10   1        8.62       10.76      1.46 o 
  -1  10   1       88.30       86.28      1.69 o 
   0  10   1      352.56      371.86      3.21 o 
   1  10   1       19.20       17.84      1.33 o 
   2  10   1      296.00      295.41      2.93 o 
   3  10   1       22.95       21.41      1.87 o 
   4  10   1       46.15       44.02      2.49 o 
   5  10   1       91.42       98.03      3.04 o 
   6  10   1        0.00        0.12      3.31 o 
   7  10   1        4.49        4.02      5.08 o 
  -6  11   1        0.05        0.09      3.36 o 
  -5  11   1     1163.45     1231.24      7.97 o 
  -4  11   1       91.54       95.18      2.75 o 
  -3  11   1       54.90       50.12      2.43 o 
  -2  11   1       65.14       60.93      2.07 o 
  -1  11   1       61.93       41.30      1.84 o 
   0  11   1        5.23        5.99      1.40 o 
   1  11   1      105.16       96.18      1.84 o 
   2  11   1      110.19      101.84      2.36 o 
   3  11   1        8.43        9.84      1.91 o 
   4  11   1        1.81        2.37      2.17 o 
   5  11   1      211.34      208.87      3.71 o 
   6  11   1      320.42      345.58      5.22 o 
  -6  12   1      362.66      398.27      5.66 o 
  -5  12   1        6.32        4.49      2.97 o 
  -4  12   1       18.45       17.19      2.54 o 
  -3  12   1       54.27       51.88      2.79 o 
  -2  12   1       11.70       11.48      2.00 o 
  -1  12   1      159.67      167.57      2.61 o 
   0  12   1      106.33      101.75      2.15 o 
   1  12   1      795.92      789.78      4.93 o 
   2  12   1      504.30      496.85      4.74 o 
   3  12   1      241.32      244.36      3.69 o 
   4  12   1       55.88       51.18      2.80 o 
   5  12   1      162.08      162.47      3.80 o 
   6  12   1       32.10       20.68      4.61 o 
  -5  13   1       14.98       12.43      3.44 o 
  -4  13   1       36.20       42.61      3.00 o 
  -3  13   1      341.75      348.79      4.79 o 
  -2  13   1       97.32       97.62      2.84 o 
  -1  13   1       21.95       19.55      2.29 o 
   0  13   1      343.47      322.41      3.90 o 
   1  13   1       36.49       30.65      2.24 o 
   2  13   1        0.66        0.26      2.27 o 
   3  13   1      111.18      111.85      3.60 o 
   4  13   1       35.74       34.21      3.29 o 
   5  13   1       37.63       42.12      4.05 o 
  -5  14   1       27.59       27.27      7.23 o 
  -4  14   1       38.46       34.94      4.06 o 
  -3  14   1       20.72       22.37      3.50 o 
  -2  14   1        2.36        0.71      2.62 o 
  -1  14   1        2.55        0.22      2.69 o 
   0  14   1      213.52      213.22      3.79 o 
   1  14   1       33.36       30.84      2.84 o 
   2  14   1        3.82       -0.04      2.71 o 
   3  14   1       10.72       12.09      3.10 o 
   4  14   1        0.94        1.41      3.60 o 
   5  14   1      176.58      178.60      8.96 o 
  -4  15   1      231.68      255.41      8.22 o 
  -3  15   1       41.94       30.93      4.46 o 
  -2  15   1        3.64        3.49      3.26 o 
  -1  15   1       54.28       55.91      3.93 o 
   0  15   1        4.74        6.72      3.21 o 
   1  15   1      339.05      341.57      4.91 o 
   2  15   1      711.07      751.72      6.60 o 
   3  15   1        7.19        7.41      3.62 o 
   4  15   1       42.20       45.73      7.53 o 
  -2  16   1      167.68      182.60      6.02 o 
  -1  16   1        0.98       -1.71      3.74 o 
   0  16   1       64.51       52.86      4.72 o 
   1  16   1       17.51       10.41      3.78 o 
   2  16   1        0.02        0.99      3.90 o 
   3  16   1      176.78      205.59      8.69 o 
  -1  17   1        7.75        5.41      8.83 o 
   0  17   1       82.88       82.50      9.60 o 
   1  17   1       28.71       35.39     10.51 o 
  -8   0   2        0.01       -2.43      6.08 o 
  -7   0   2     1854.94     1930.72     15.11 o 
  -6   0   2        5.91        1.60      3.30 o 
  -5   0   2      100.33       94.38      2.53 o 
  -4   0   2        0.66        0.62      1.08 o 
  -3   0   2      520.83      543.69      2.98 o 
  -2   0   2     4861.90     4691.52     61.94 o 
  -1   0   2     8766.40     8395.54     20.57 o 
   1   0   2    30081.82    29722.45    303.72 o 
   2   0   2       31.77       28.52      0.75 o 
   3   0   2      718.54      755.76      4.39 o 
   4   0   2        7.20        9.54      1.27 o 
   5   0   2       35.04       58.74      2.35 o 
   6   0   2       26.56       23.03      3.22 o 
   7   0   2        1.66       -1.97      4.04 o 
   8   0   2      173.34      184.44      6.55 o 
  -8   1   2       39.59       44.86      4.30 o 
  -7   1   2      222.39      210.17      3.82 o 
  -6   1   2       91.43       91.66      2.48 o 
  -5   1   2        9.99       13.56      1.34 o 
  -4   1   2      659.73      723.57      3.22 o 
  -3   1   2      624.84      716.63      2.67 o 
  -2   1   2     2345.92     2313.27      8.98 o 
  -1   1   2     4134.27     4093.32     10.40 o 
   1   1   2     9742.18     9654.58     28.57 o 
   2   1   2      811.69      810.82      2.74 o 
   3   1   2      178.13      216.28      1.46 o 
   4   1   2      149.39      157.07      1.48 o 
   5   1   2      152.16      160.50      2.77 o 
   6   1   2       22.20       25.87      2.40 o 
   7   1   2       30.09       39.60      3.71 o 
   8   1   2        6.34        5.29      4.23 o 
  -8   2   2      103.94       95.77      4.58 o 
  -7   2   2       69.20       65.01      3.41 o 
  -6   2   2       12.80       14.17      1.78 o 
  -5   2   2       30.60       32.10      1.46 o 
  -4   2   2       46.89       76.58      1.27 o 
  -3   2   2       56.22       50.19      0.93 o 
  -2   2   2     2098.95     2156.86      5.19 o 
  -1   2   2      697.94      706.96      1.87 o 
   0   2   2      194.44      204.67      0.94 o 
   1   2   2     1218.20     1188.15      2.88 o 
   2   2   2     3855.56     4069.80      9.44 o 
   3   2   2        6.69        5.20      0.64 o 
   4   2   2      720.54      761.44      3.25 o 
   5   2   2        3.72        6.11      1.76 o 
   6   2   2        0.31       -0.30      2.05 o 
   7   2   2       27.99       21.99      2.95 o 
   8   2   2       41.21       39.99      4.28 o 
  -8   3   2       14.58       13.71      3.77 o 
  -7   3   2       22.11       22.36      2.85 o 
  -6   3   2       32.87       36.89      2.01 o 
  -5   3   2        6.13        5.36      1.18 o 
  -4   3   2        1.29        2.63      0.93 o 
  -3   3   2     2026.57     2333.23      5.27 o 
  -2   3   2     1303.53     1332.23      3.11 o 
  -1   3   2      615.73      678.28      2.15 o 
   0   3   2      928.98      949.34      2.20 o 
   1   3   2     1021.69      924.50      2.17 o 
   2   3   2     1297.92     1322.83      3.09 o 
   3   3   2      747.04      826.65      2.73 o 
   4   3   2        0.02        2.44      0.86 o 
   5   3   2      427.47      450.27      4.05 o 
   6   3   2      562.07      559.96      4.99 o 
   7   3   2       55.68       46.38      2.87 o 
   8   3   2       16.86       21.55      3.39 o 
  -8   4   2       53.65       51.11      3.74 o 
  -7   4   2      136.65      141.82      3.17 o 
  -6   4   2       24.22       27.04      1.85 o 
  -5   4   2       66.33       70.03      1.47 o 
  -4   4   2      692.78      663.52      3.18 o 
  -3   4   2     1454.94     1630.51      4.58 o 
  -2   4   2       41.28       34.51      0.64 o 
  -1   4   2       90.20      101.19      0.81 o 
   0   4   2      299.00      263.53      1.34 o 
   1   4   2      229.50      224.96      1.12 o 
   2   4   2       10.53        8.65      0.59 o 
   3   4   2      862.36      902.82      3.10 o 
   4   4   2        0.88        0.80      0.84 o 
   5   4   2     1217.16     1219.67      5.61 o 
   6   4   2       20.63       25.43      2.04 o 
   7   4   2       15.08       18.35      2.49 o 
   8   4   2      172.17      170.19      4.14 o 
  -8   5   2       70.67       66.33      4.02 o 
  -7   5   2        6.30        6.35      2.65 o 
  -6   5   2      794.11      782.20      4.91 o 
  -5   5   2      120.94      117.90      1.67 o 
  -4   5   2     1886.44     1893.28      5.22 o 
  -3   5   2        1.27        3.60      0.72 o 
  -2   5   2      231.54      252.91      1.49 o 
  -1   5   2        0.85        3.28      0.48 o 
   0   5   2      334.03      372.87      1.79 o 
   1   5   2      120.17      130.41      0.94 o 
   2   5   2     1146.83     1185.76      2.99 o 
   3   5   2      242.85      284.07      1.86 o 
   4   5   2       14.49       13.96      1.19 o 
   5   5   2       21.32       17.45      1.50 o 
   6   5   2      213.32      190.91      3.02 o 
   7   5   2        2.02        2.93      2.47 o 
   8   5   2        0.23       -0.82      3.47 o 
  -8   6   2        9.90        4.18      3.35 o 
  -7   6   2       38.40       31.11      3.09 o 
  -6   6   2      195.25      192.47      3.10 o 
  -5   6   2       37.74       32.32      1.49 o 
  -4   6   2      581.67      607.32      3.26 o 
  -3   6   2      874.03      953.73      3.61 o 
  -2   6   2      110.90      113.24      1.03 o 
  -1   6   2       66.58       54.86      0.86 o 
   0   6   2     2089.58     2031.47      6.94 o 
   1   6   2       10.04       22.14      0.78 o 
   2   6   2       67.68       59.46      0.85 o 
   3   6   2       19.59       22.73      0.99 o 
   4   6   2       14.93       13.50      1.24 o 
   5   6   2       61.38       58.22      1.94 o 
   6   6   2       20.01       21.63      2.16 o 
   7   6   2       39.71       37.41      2.91 o 
   8   6   2        2.14        2.80      5.02 o 
  -8   7   2        0.09       -0.07      4.23 o 
  -7   7   2      156.50      165.65      3.67 o 
  -6   7   2       88.89       72.82      2.34 o 
  -5   7   2       60.16       55.94      1.72 o 
  -4   7   2      787.14      774.77      3.64 o 
  -3   7   2      955.80     1027.36      3.74 o 
  -2   7   2      611.78      641.21      2.83 o 
  -1   7   2      376.56      384.38      2.28 o 
   0   7   2        7.71        3.35      0.77 o 
   1   7   2      235.74      188.50      1.48 o 
   2   7   2      233.85      229.88      1.66 o 
   3   7   2      118.33      122.85      1.73 o 
   4   7   2      181.61      197.12      2.41 o 
   5   7   2       75.22       70.28      2.09 o 
   6   7   2       66.03       65.86      3.02 o 
   7   7   2        0.22       -0.37      3.03 o 
  -8   8   2        0.52        1.23      8.09 o 
  -7   8   2        0.82        1.74      3.66 o 
  -6   8   2       16.26       17.47      2.22 o 
  -5   8   2      126.69      123.40      2.00 o 
  -4   8   2      335.14      355.17      2.95 o 
  -3   8   2      653.60      600.40      3.69 o 
  -2   8   2      241.55      213.69      1.86 o 
  -1   8   2      228.31      276.93      2.10 o 
   0   8   2        0.81       -0.02      0.84 o 
   1   8   2      235.58      232.28      1.90 o 
   2   8   2      169.43      162.82      1.66 o 
   3   8   2     1002.43     1023.47      5.62 o 
   4   8   2     1115.68     1099.04      6.28 o 
   5   8   2      149.48      156.36      2.88 o 
   6   8   2        5.69        6.29      2.67 o 
   7   8   2       34.91       36.55      3.61 o 
  -7   9   2        4.25        5.18      4.06 o 
  -6   9   2       13.06        7.64      2.70 o 
  -5   9   2        8.25        6.97      2.03 o 
  -4   9   2      255.58      251.00      3.32 o 
  -3   9   2      577.19      597.51      4.22 o 
  -2   9   2       60.53       42.20      1.39 o 
  -1   9   2       21.72       18.45      1.25 o 
   0   9   2      120.27      146.19      2.02 o 
   1   9   2      295.11      286.27      2.41 o 
   2   9   2       43.97       38.09      1.55 o 
   3   9   2     1637.08     1640.08      9.03 o 
   4   9   2       25.93       23.59      2.06 o 
   5   9   2       65.67       61.75      3.02 o 
   6   9   2      167.04      179.58      4.75 o 
   7   9   2        7.32        8.31      4.63 o 
  -7  10   2       99.91      105.01      5.92 o 
  -6  10   2       15.43       15.29      3.02 o 
  -5  10   2       17.75       15.27      2.55 o 
  -4  10   2      586.00      551.86      4.92 o 
  -3  10   2       80.96       80.84      2.01 o 
  -2  10   2     1474.42     1474.15      6.03 o 
  -1  10   2      112.62       98.71      1.78 o 
   0  10   2       69.70       71.60      1.74 o 
   1  10   2       39.52       39.18      1.48 o 
   2  10   2      243.85      235.80      2.69 o 
   3  10   2      339.56      341.50      4.17 o 
   4  10   2       75.98       74.35      2.75 o 
   5  10   2        6.15        5.84      2.51 o 
   6  10   2       20.57       25.39      3.51 o 
   7  10   2       17.04       17.68     11.22 o 
  -7  11   2        1.40       -1.53     12.42 o 
  -6  11   2       23.05       30.33      3.32 o 
  -5  11   2      298.76      308.41      4.55 o 
  -4  11   2       23.72       20.96      2.30 o 
  -3  11   2      127.94      125.91      2.92 o 
  -2  11   2     1154.51     1146.08      6.06 o 
  -1  11   2       39.39       32.03      1.90 o 
   0  11   2        4.31        3.53      1.48 o 
   1  11   2     1191.30     1168.23      5.65 o 
   2  11   2       14.95       12.16      1.77 o 
   3  11   2      378.94      381.04      4.26 o 
   4  11   2      127.65      127.96      2.95 o 
   5  11   2      139.28      141.18      3.34 o 
   6  11   2        5.97        6.47      3.63 o 
  -6  12   2      172.32      203.13      4.84 o 
  -5  12   2      111.21      102.19      3.75 o 
  -4  12   2       55.99       58.92      2.99 o 
  -3  12   2      372.08      375.33      4.67 o 
  -2  12   2        5.94        8.85      1.94 o 
  -1  12   2       58.84       39.10      2.32 o 
   0  12   2        4.57        3.69      1.93 o 
   1  12   2       16.39       14.21      1.74 o 
   2  12   2      328.75      347.71      4.06 o 
   3  12   2        1.79        1.89      2.14 o 
   4  12   2        2.35        0.84      2.46 o 
   5  12   2      156.19      156.42      3.85 o 
   6  12   2       76.77       86.40      7.34 o 
  -5  13   2       87.97       95.56      4.73 o 
  -4  13   2       17.88       23.97      3.41 o 
  -3  13   2       56.18       53.93      3.36 o 
  -2  13   2       68.35       64.35      2.88 o 
  -1  13   2      265.50      240.38      3.46 o 
   0  13   2       54.37       49.65      2.61 o 
   1  13   2       17.87       16.45      2.07 o 
   2  13   2      121.63      120.02      2.96 o 
   3  13   2       54.66       54.14      3.43 o 
   4  13   2       19.96       20.77      2.93 o 
   5  13   2        0.87        1.26      3.45 o 
  -5  14   2        0.71       -1.01      5.74 o 
  -4  14   2      192.57      212.54      4.99 o 
  -3  14   2       27.75       24.11      3.32 o 
  -2  14   2      368.04      384.47      4.61 o 
  -1  14   2       75.35       69.70      3.66 o 
   0  14   2       71.68       72.26      3.12 o 
   1  14   2       39.75       40.81      2.86 o 
   2  14   2       54.38       51.55      3.18 o 
   3  14   2      137.46      144.49      3.86 o 
   4  14   2       23.31       20.72      3.32 o 
   5  14   2       21.31       25.28     11.25 o 
  -4  15   2        5.26        3.41      8.93 o 
  -3  15   2      100.55      112.02      5.15 o 
  -2  15   2        3.44       -0.37      3.48 o 
  -1  15   2        7.27        5.98      3.23 o 
   0  15   2        2.90        2.28      3.01 o 
   1  15   2        2.18        2.74      3.12 o 
   2  15   2        0.02        1.50      3.18 o 
   3  15   2       16.26       23.60      4.05 o 
   4  15   2        2.65        6.12      7.31 o 
  -3  16   2        5.89        3.85      9.81 o 
  -2  16   2      129.27      143.42      5.19 o 
  -1  16   2        7.22        5.77      4.36 o 
   0  16   2       20.64       17.06      4.00 o 
   1  16   2        0.16        1.27      3.61 o 
   2  16   2       18.77       26.02      4.15 o 
   3  16   2        0.08        3.43      7.45 o 
  -1  17   2      186.60      223.27     10.14 o 
   0  17   2        1.27        2.06     12.66 o 
   1  17   2       26.22       28.37     10.78 o 
  -8   1   3      156.68      161.60      4.92 o 
  -7   1   3      730.04      692.14      7.67 o 
  -6   1   3       13.03        6.65      1.74 o 
  -5   1   3      418.40      426.71      3.14 o 
  -4   1   3       29.32       21.07      0.90 o 
  -3   1   3       38.96       52.53      0.73 o 
  -2   1   3      936.05      920.58      3.30 o 
  -1   1   3       19.22       18.21      0.49 o 
   0   1   3     6928.26     6675.01     23.36 o 
   1   1   3        1.53        6.07      0.52 o 
   2   1   3     5690.29     5721.50     21.47 o 
   3   1   3      124.63      147.26      1.11 o 
   4   1   3      508.81      573.23      2.90 o 
   5   1   3       14.57        9.75      1.62 o 
   6   1   3       55.12       52.58      2.80 o 
   7   1   3        6.96        9.84      2.93 o 
   8   1   3      279.08      319.98      5.20 o 
  -8   2   3       23.22       20.21      4.12 o 
  -7   2   3      205.45      213.15      3.80 o 
  -6   2   3        1.98        1.70      1.68 o 
  -5   2   3      298.98      305.33      2.62 o 
  -4   2   3      336.43      374.84      2.30 o 
  -3   2   3       50.59       62.49      0.87 o 
  -2   2   3        0.09        1.32      0.50 o 
  -1   2   3    20598.65    19919.20    264.21 o 
   0   2   3       11.22       11.23      0.40 o 
   1   2   3    29965.58    28888.52    201.20 o 
   2   2   3       95.07       87.99      0.85 o 
   3   2   3      366.64      368.99      1.87 o 
   4   2   3       85.59      114.67      1.51 o 
   5   2   3      456.62      477.70      4.53 o 
   6   2   3       13.65        9.29      2.06 o 
   7   2   3       26.73       29.04      2.99 o 
   8   2   3       46.35       48.58      3.87 o 
  -8   3   3        0.81       -2.45      3.85 o 
  -7   3   3      437.48      453.44      4.73 o 
  -6   3   3       83.90       93.41      2.31 o 
  -5   3   3      105.26      118.66      1.63 o 
  -4   3   3       15.88       34.03      1.06 o 
  -3   3   3      707.29      789.75      2.78 o 
  -2   3   3        1.56        1.74      0.63 o 
  -1   3   3     1409.06     1492.00      3.39 o 
   0   3   3     1938.96     1904.15      3.76 o 
   1   3   3     2434.11     2293.85      7.37 o 
   2   3   3      681.60      687.46      2.21 o 
   3   3   3      454.41      526.82      2.12 o 
   4   3   3       47.07       39.20      1.18 o 
   5   3   3      138.26      130.01      2.30 o 
   6   3   3      458.36      469.62      4.33 o 
   7   3   3        0.10        0.13      2.33 o 
   8   3   3      183.09      183.00      4.50 o 
  -8   4   3        0.10       -0.41      3.66 o 
  -7   4   3      150.45      163.60      3.21 o 
  -6   4   3      256.68      252.88      2.92 o 
  -5   4   3       26.10       25.74      1.46 o 
  -4   4   3       93.79      116.31      1.42 o 
  -3   4   3     2692.54     2939.16      7.79 o 
  -2   4   3        1.99        3.77      0.57 o 
  -1   4   3       11.31        8.95      0.59 o 
   0   4   3     5121.92     5034.07     17.88 o 
   1   4   3      651.90      630.16      1.85 o 
   2   4   3      219.46      246.38      1.33 o 
   3   4   3      673.02      712.36      2.80 o 
   4   4   3      118.00      117.84      1.55 o 
   5   4   3      292.38      313.53      3.06 o 
   6   4   3        2.00        1.90      2.04 o 
   7   4   3      133.46      130.96      3.41 o 
   8   4   3       15.02       15.40      3.53 o 
  -8   5   3        2.21        1.44      3.84 o 
  -7   5   3      168.42      151.87      3.20 o 
  -6   5   3      477.09      480.28      3.68 o 
  -5   5   3      367.63      363.42      2.78 o 
  -4   5   3        0.36        0.96      0.94 o 
  -3   5   3      151.33      179.61      1.48 o 
  -2   5   3      118.58      119.06      1.08 o 
  -1   5   3      113.01      169.90      1.24 o 
   0   5   3      756.86      859.40      2.68 o 
   1   5   3      512.62      522.60      1.81 o 
   2   5   3      320.44      370.48      1.72 o 
   3   5   3      281.08      290.86      1.90 o 
   4   5   3        0.21        0.82      1.08 o 
   5   5   3        0.46        1.44      1.37 o 
   6   5   3      114.56      112.53      2.61 o 
   7   5   3       74.48       74.03      3.22 o 
   8   5   3       94.03       95.93      4.37 o 
  -8   6   3        1.06       -0.86      4.39 o 
  -7   6   3      123.59      121.58      3.49 o 
  -6   6   3       38.94       29.03      2.37 o 
  -5   6   3       14.50       14.88      1.33 o 
  -4   6   3      250.74      230.76      2.11 o 
  -3   6   3        0.27        0.74      0.85 o 
  -2   6   3        0.24        0.33      0.62 o 
  -1   6   3        3.41        4.48      0.60 o 
   0   6   3      582.10      635.42      2.60 o 
   1   6   3      924.34      897.77      2.43 o 
   2   6   3      410.94      449.53      2.26 o 
   3   6   3      132.72      143.04      1.67 o 
   4   6   3       30.03       37.45      1.56 o 
   5   6   3       70.31       84.47      2.00 o 
   6   6   3       12.13       11.30      2.04 o 
   7   6   3       28.96       26.11      2.80 o 
   8   6   3        0.80        1.16      5.52 o 
  -8   7   3       60.07       52.82      5.96 o 
  -7   7   3       94.90       81.21      4.28 o 
  -6   7   3        0.85        2.01      1.96 o 
  -5   7   3       26.48       30.73      1.64 o 
  -4   7   3       24.10       17.07      1.34 o 
  -3   7   3       17.33       19.75      1.09 o 
  -2   7   3        7.03        6.94      0.74 o 
  -1   7   3        6.88        2.86      0.77 o 
   0   7   3      900.11      913.00      3.28 o 
   1   7   3      234.97      239.86      1.68 o 
   2   7   3      437.96      419.28      2.67 o 
   3   7   3       77.67       67.92      1.47 o 
   4   7   3      207.33      198.81      2.59 o 
   5   7   3       64.17       51.82      2.19 o 
   6   7   3       12.60       11.85      2.45 o 
   7   7   3        6.30        6.79      3.21 o 
  -8   8   3        0.39        0.64      8.11 o 
  -7   8   3      178.54      201.10      4.21 o 
  -6   8   3        0.44       -1.21      2.28 o 
  -5   8   3        2.45        1.61      1.58 o 
  -4   8   3        3.60        6.63      1.44 o 
  -3   8   3      246.52      263.84      2.56 o 
  -2   8   3      791.67      823.52      3.49 o 
  -1   8   3      324.19      300.56      2.22 o 
   0   8   3      288.07      315.63      2.39 o 
   1   8   3     1031.85      953.58      3.70 o 
   2   8   3      600.22      655.07      3.39 o 
   3   8   3      337.69      342.47      3.46 o 
   4   8   3     1577.14     1600.03      8.84 o 
   5   8   3        0.18        0.62      2.18 o 
   6   8   3      104.41      100.31      3.87 o 
   7   8   3       10.12        8.19      3.86 o 
  -7   9   3        0.06       -1.55      4.58 o 
  -6   9   3        6.65        4.26      2.92 o 
  -5   9   3       43.56       42.88      2.49 o 
  -4   9   3      309.52      333.91      3.43 o 
  -3   9   3       76.90       65.36      1.84 o 
  -2   9   3      198.19      175.42      2.29 o 
  -1   9   3       35.42       28.94      1.33 o 
   0   9   3        6.99        5.03      1.04 o 
   1   9   3      299.30      321.87      2.68 o 
   2   9   3     1401.93     1436.71      7.23 o 
   3   9   3       93.31       88.72      2.43 o 
   4   9   3      186.56      185.14      3.28 o 
   5   9   3       13.78       10.50      2.50 o 
   6   9   3        0.00       -0.29      3.37 o 
   7   9   3        4.91        5.37      4.81 o 
  -7  10   3       43.96       53.80     11.54 o 
  -6  10   3      126.17      128.03      3.68 o 
  -5  10   3      131.06      135.94      3.01 o 
  -4  10   3      658.66      680.61      5.40 o 
  -3  10   3      197.60      197.81      2.74 o 
  -2  10   3     2415.76     2405.72      8.13 o 
  -1  10   3      217.86      229.94      2.46 o 
   0  10   3       49.28       38.47      1.86 o 
   1  10   3        0.01        0.29      1.27 o 
   2  10   3      839.15      843.89      5.08 o 
   3  10   3       52.61       50.01      2.39 o 
   4  10   3       50.15       40.96      2.64 o 
   5  10   3       55.88       62.21      3.29 o 
   6  10   3        8.34        9.72      3.74 o 
   7  10   3       13.62       16.68     11.51 o 
  -7  11   3       10.38        7.92      7.19 o 
  -6  11   3       13.59       18.17      3.58 o 
  -5  11   3        9.09       10.14      2.65 o 
  -4  11   3      287.80      286.78      3.85 o 
  -3  11   3       56.06       50.36      2.41 o 
  -2  11   3      135.35      116.96      2.23 o 
  -1  11   3      202.02      183.19      2.57 o 
   0  11   3       52.89       45.36      1.93 o 
   1  11   3      145.24      145.09      2.30 o 
   2  11   3       51.55       45.82      1.87 o 
   3  11   3        7.59        6.05      2.10 o 
   4  11   3       16.68       14.75      2.59 o 
   5  11   3       25.44       23.71      3.31 o 
   6  11   3       11.70       21.72      3.81 o 
  -6  12   3        1.23        2.05      4.82 o 
  -5  12   3      311.99      338.80      5.00 o 
  -4  12   3        2.86        2.81      2.58 o 
  -3  12   3       46.81       45.55      3.05 o 
  -2  12   3      577.04      567.72      5.23 o 
  -1  12   3        0.01        1.22      1.83 o 
   0  12   3       72.71       55.16      2.39 o 
   1  12   3        0.25       -0.03      1.71 o 
   2  12   3        1.94        3.82      2.15 o 
   3  12   3       30.38       28.83      2.65 o 
   4  12   3        3.43        2.12      2.57 o 
   5  12   3       60.85       50.35      3.61 o 
   6  12   3      348.74      381.64     14.54 o 
  -6  13   3        9.53       10.16     10.60 o 
  -5  13   3      122.62      144.28      4.72 o 
  -4  13   3       91.33       98.02      4.35 o 
  -3  13   3      384.44      378.73      6.24 o 
  -2  13   3       20.45       22.04      2.55 o 
  -1  13   3      675.43      615.67      5.73 o 
   0  13   3       36.35       31.50      2.41 o 
   1  13   3        5.15        4.16      1.90 o 
   2  13   3       82.39       86.23      2.99 o 
   3  13   3        1.44        0.98      2.86 o 
   4  13   3       26.06       24.18      3.00 o 
   5  13   3       54.56       49.35      3.95 o 
  -5  14   3       12.74       17.75      7.15 o 
  -4  14   3        4.65        9.46      4.03 o 
  -3  14   3       73.07       65.04      4.23 o 
  -2  14   3       36.34       39.97      3.50 o 
  -1  14   3       38.11       30.39      3.39 o 
   0  14   3      295.69      300.60      4.02 o 
   1  14   3        3.26        4.04      2.67 o 
   2  14   3       33.45       37.07      3.08 o 
   3  14   3        6.33        8.11      3.26 o 
   4  14   3       34.58       33.28      3.80 o 
  -4  15   3        2.10        7.08     11.16 o 
  -3  15   3        2.11        1.86      4.21 o 
  -2  15   3        0.03       -0.55      3.93 o 
  -1  15   3       17.35       22.82      3.96 o 
   0  15   3       32.67       29.61      2.84 o 
   1  15   3       43.35       40.43      3.53 o 
   2  15   3      128.45      135.81      3.93 o 
   3  15   3      161.55      165.28      5.01 o 
  -3  16   3       22.74       22.41      9.43 o 
  -2  16   3        0.62        1.49      4.55 o 
  -1  16   3      101.09      105.23      5.36 o 
   0  16   3       10.88       11.60      3.74 o 
   1  16   3        4.70        2.07      4.05 o 
   2  16   3      222.52      255.79      4.95 o 
  -1  17   3        3.82        2.74      9.10 o 
   0  17   3        0.00        6.78     11.69 o 
   1  17   3        2.00       -4.01      8.63 o 
  -8   0   4      112.16       88.74      7.34 o 
  -7   0   4       82.23       79.89      4.77 o 
  -6   0   4     1004.60     1073.56      8.18 o 
  -5   0   4       60.80       86.55      2.19 o 
  -4   0   4     1958.82     2039.61      7.57 o 
  -3   0   4       28.77       42.11      0.96 o 
  -2   0   4     1316.50     1206.57      6.44 o 
  -1   0   4     7374.65     7080.73     84.48 o 
   0   0   4     8687.59     8625.62     11.95 o 
   1   0   4      335.34      275.86      1.90 o 
   2   0   4      896.18      735.62      4.66 o 
   3   0   4       47.09       49.47      1.03 o 
   4   0   4      189.15      201.40      3.23 o 
   5   0   4      439.61      480.29      5.34 o 
   6   0   4      156.05      148.77      4.46 o 
   7   0   4      264.75      259.09      6.19 o 
   8   0   4       64.34       74.24      6.51 o 
  -8   1   4       72.97       67.06      6.38 o 
  -7   1   4      515.56      534.14      5.53 o 
  -6   1   4      518.88      518.26      4.34 o 
  -5   1   4       60.30       67.47      1.55 o 
  -4   1   4      914.77      909.67      4.21 o 
  -3   1   4       88.29       95.37      1.11 o 
  -2   1   4       46.06       49.78      0.74 o 
  -1   1   4      956.00      954.05      3.26 o 
   0   1   4        1.91        3.46      0.36 o 
   1   1   4    13092.94    12793.26     90.72 o 
   2   1   4     1857.09     1906.19      5.71 o 
   3   1   4      843.27      905.38      2.80 o 
   4   1   4      716.82      733.44      3.70 o 
   5   1   4      548.86      528.45      3.95 o 
   6   1   4       39.53       40.68      2.69 o 
   7   1   4        3.37        2.18      2.93 o 
   8   1   4       20.89       23.04      4.42 o 
  -8   2   4       58.13       45.15      5.38 o 
  -7   2   4      151.35      149.76      3.10 o 
  -6   2   4       24.75       22.35      1.86 o 
  -5   2   4        4.49        4.66      1.17 o 
  -4   2   4        8.80        8.97      0.93 o 
  -3   2   4      617.64      657.01      2.54 o 
  -2   2   4      127.49      152.04      1.46 o 
  -1   2   4     5358.86     5305.99     10.12 o 
   0   2   4     4346.22     4292.42      9.87 o 
   1   2   4     3869.45     3894.25      8.64 o 
   2   2   4      487.07      481.45      2.37 o 
   3   2   4      638.93      712.52      3.17 o 
   4   2   4      592.01      579.51      3.42 o 
   5   2   4       52.11       51.81      1.90 o 
   6   2   4       16.07       14.57      2.02 o 
   7   2   4       19.14       18.84      2.90 o 
   8   2   4       16.28       18.56      3.74 o 
  -8   3   4        5.21        3.71      4.18 o 
  -7   3   4        2.13        0.12      2.85 o 
  -6   3   4        8.80       10.03      1.74 o 
  -5   3   4       26.46       21.34      1.29 o 
  -4   3   4      613.61      644.36      3.07 o 
  -3   3   4       51.82       58.09      0.95 o 
  -2   3   4        6.54        6.44      0.60 o 
  -1   3   4      231.29      244.78      1.31 o 
   0   3   4     1599.16     1517.35      2.87 o 
   1   3   4       57.20       60.91      0.77 o 
   2   3   4      331.92      356.05      1.93 o 
   3   3   4      194.00      139.70      1.26 o 
   4   3   4       77.56       72.11      1.25 o 
   5   3   4      359.73      309.88      3.29 o 
   6   3   4       21.90       15.97      1.95 o 
   7   3   4        0.00        1.29      2.48 o 
   8   3   4      104.17       98.35      4.34 o 
  -8   4   4        3.92       -0.21      3.83 o 
  -7   4   4      165.84      157.25      2.94 o 
  -6   4   4      117.02      119.96      2.15 o 
  -5   4   4        0.48        0.26      1.11 o 
  -4   4   4       46.40       60.00      1.16 o 
  -3   4   4     1224.80     1348.97      3.86 o 
  -2   4   4     8011.80     8659.38     45.96 o 
  -1   4   4      216.18      217.51      1.42 o 
   0   4   4        5.33       11.48      0.55 o 
   1   4   4      695.19      838.88      2.54 o 
   2   4   4        0.01        1.83      0.55 o 
   3   4   4      478.75      452.46      2.27 o 
   4   4   4       41.55       50.57      1.28 o 
   5   4   4      163.32      163.64      2.56 o 
   6   4   4      353.67      329.94      3.80 o 
   7   4   4       59.79       52.79      3.08 o 
   8   4   4       76.25       90.17      4.32 o 
  -8   5   4       34.87       36.77      4.57 o 
  -7   5   4       86.31       90.03      3.14 o 
  -6   5   4       32.61       22.67      1.81 o 
  -5   5   4      114.85      109.82      1.70 o 
  -4   5   4      554.02      544.40      2.88 o 
  -3   5   4      178.23      186.72      1.59 o 
  -2   5   4     1253.68     1289.11      3.26 o 
  -1   5   4     1835.35     1881.21      5.42 o 
   0   5   4     1627.53     1696.52      4.08 o 
   1   5   4       87.58      107.99      1.00 o 
   2   5   4       72.17       54.20      0.78 o 
   3   5   4       99.35      103.95      1.45 o 
   4   5   4      706.81      705.59      3.80 o 
   5   5   4       74.76       55.05      1.99 o 
   6   5   4        4.77        4.88      1.96 o 
   7   5   4        7.62        6.62      2.67 o 
   8   5   4      126.57      137.06      7.56 o 
  -8   6   4        2.42        0.64      5.19 o 
  -7   6   4      130.66      129.84      3.17 o 
  -6   6   4      115.20       96.36      2.05 o 
  -5   6   4       97.04       93.73      1.63 o 
  -4   6   4      141.74      160.07      1.83 o 
  -3   6   4       45.94       30.95      1.07 o 
  -2   6   4       91.21       80.87      0.99 o 
  -1   6   4      478.46      502.99      2.44 o 
   0   6   4      602.27      629.61      2.68 o 
   1   6   4      347.25      353.65      1.80 o 
   2   6   4       29.43       30.14      0.88 o 
   3   6   4       94.17       89.68      1.43 o 
   4   6   4      524.54      535.99      3.63 o 
   5   6   4        9.80        8.70      1.54 o 
   6   6   4      139.16      117.69      2.76 o 
   7   6   4        0.04        1.61      3.15 o 
   8   6   4       15.28       12.98     10.95 o 
  -8   7   4      151.02      177.52      6.66 o 
  -7   7   4       11.15       11.76      3.36 o 
  -6   7   4        1.22        0.99      1.99 o 
  -5   7   4       98.12      118.63      1.82 o 
  -4   7   4     1611.79     1632.19      5.68 o 
  -3   7   4      139.71      127.38      1.62 o 
  -2   7   4      358.13      320.65      1.98 o 
  -1   7   4      462.51      435.85      2.41 o 
   0   7   4      117.58      143.43      1.46 o 
   1   7   4        7.18        5.13      0.75 o 
   2   7   4        0.93        1.23      0.96 o 
   3   7   4      120.75      123.50      1.99 o 
   4   7   4      586.50      569.69      4.54 o 
   5   7   4      545.25      550.31      5.33 o 
   6   7   4       50.24       47.00      3.46 o 
   7   7   4        2.86        4.12      3.59 o 
  -8   8   4       64.60       48.05     14.18 o 
  -7   8   4        8.13        6.98      3.60 o 
  -6   8   4       67.89       59.21      2.87 o 
  -5   8   4        1.67        0.10      1.53 o 
  -4   8   4      515.36      526.34      3.53 o 
  -3   8   4      182.96      189.57      2.23 o 
  -2   8   4      901.24      929.96      3.90 o 
  -1   8   4       64.69       72.78      1.27 o 
   0   8   4       26.73       22.43      1.17 o 
   1   8   4        1.23       -0.09      0.89 o 
   2   8   4      223.82      238.14      2.18 o 
   3   8   4      379.34      364.78      3.28 o 
   4   8   4      347.83      345.03      3.77 o 
   5   8   4        0.63        0.39      2.27 o 
   6   8   4        1.48        2.58      3.09 o 
   7   8   4        2.52        3.34      4.00 o 
  -7   9   4       19.27       19.13      5.08 o 
  -6   9   4        0.12       -1.87      3.04 o 
  -5   9   4       11.83       11.76      2.21 o 
  -4   9   4      429.16      437.12      3.87 o 
  -3   9   4      154.93      149.20      2.32 o 
  -2   9   4      172.30      187.79      2.35 o 
  -1   9   4       80.24       94.60      1.63 o 
   0   9   4       15.00        9.60      1.09 o 
   1   9   4      718.91      751.12      3.85 o 
   2   9   4       95.09       69.95      1.76 o 
   3   9   4      409.24      399.46      4.38 o 
   4   9   4       81.07       78.58      2.71 o 
   5   9   4       16.51       13.53      2.57 o 
   6   9   4        2.94        1.80      3.63 o 
   7   9   4      152.50      165.25      8.64 o 
  -7  10   4       11.43       10.83      5.13 o 
  -6  10   4       20.96       18.64      3.28 o 
  -5  10   4      116.00      116.79      2.96 o 
  -4  10   4        0.28        0.71      1.79 o 
  -3  10   4      421.94      402.57      3.96 o 
  -2  10   4      429.44      462.45      3.97 o 
  -1  10   4      448.99      416.19      3.45 o 
   0  10   4        5.54        8.77      1.32 o 
   1  10   4       16.24       13.29      1.47 o 
   2  10   4      498.15      492.83      4.00 o 
   3  10   4        3.38        2.86      1.91 o 
   4  10   4        4.48        5.06      2.26 o 
   5  10   4      309.69      305.28      5.04 o 
   6  10   4        0.01       -1.68      3.84 o 
  -7  11   4        0.00       -1.31      6.43 o 
  -6  11   4       72.47       72.29      4.20 o 
  -5  11   4       34.58       28.89      2.96 o 
  -4  11   4      683.40      694.73      6.23 o 
  -3  11   4       54.55       62.10      2.45 o 
  -2  11   4       13.20       18.87      1.82 o 
  -1  11   4     1465.35     1445.93      6.56 o 
   0  11   4       43.37       35.76      2.15 o 
   1  11   4      123.53      105.58      2.09 o 
   2  11   4     1581.22     1577.42      7.29 o 
   3  11   4      240.55      238.77      3.84 o 
   4  11   4        0.25        1.99      2.47 o 
   5  11   4      192.04      203.19      4.49 o 
   6  11   4      305.97      325.88      5.74 o 
  -6  12   4        1.92        1.62      3.86 o 
  -5  12   4       49.21       63.90      4.01 o 
  -4  12   4      118.11      110.85      3.83 o 
  -3  12   4       83.32       80.77      3.42 o 
  -2  12   4      112.63      114.42      2.55 o 
  -1  12   4       50.69       43.27      2.72 o 
   0  12   4      166.75      123.06      2.62 o 
   1  12   4       43.53       41.45      2.12 o 
   2  12   4      221.19      220.38      3.40 o 
   3  12   4      416.65      433.41      5.18 o 
   4  12   4       19.34       17.02      2.79 o 
   5  12   4        4.54        2.55      3.93 o 
   6  12   4       73.51       74.60     14.01 o 
  -6  13   4       14.65       11.72     10.22 o 
  -5  13   4      240.25      284.91      5.48 o 
  -4  13   4      252.79      277.35      5.03 o 
  -3  13   4      251.76      236.23      4.52 o 
  -2  13   4        1.50       -0.71      2.44 o 
  -1  13   4        4.36        1.17      2.74 o 
   0  13   4        6.32        7.68      2.34 o 
   1  13   4      116.11      114.40      2.65 o 
   2  13   4        0.02        0.24      2.30 o 
   3  13   4       45.31       41.34      2.97 o 
   4  13   4       16.21       19.54      2.96 o 
   5  13   4        1.47       -1.71      4.35 o 
  -5  14   4       92.63      107.60      8.57 o 
  -4  14   4       60.87       58.26      5.15 o 
  -3  14   4      448.72      468.31      6.28 o 
  -2  14   4       65.26       62.53      4.56 o 
  -1  14   4      136.89      126.28      3.45 o 
   0  14   4       10.67        8.43      2.60 o 
   1  14   4       55.37       53.41      3.18 o 
   2  14   4       40.65       33.86      3.01 o 
   3  14   4        0.66        0.37      3.67 o 
   4  14   4       18.18       17.20      3.43 o 
  -4  15   4      264.09      289.42      8.45 o 
  -3  15   4       30.43       35.54      5.07 o 
  -2  15   4        5.74        5.62      4.02 o 
  -1  15   4        1.86        4.28      3.18 o 
   0  15   4       28.35       23.90      3.12 o 
   1  15   4       13.19        9.75      3.40 o 
   2  15   4        0.16       -1.46      3.48 o 
   3  15   4        1.67       -1.01      4.46 o 
  -3  16   4        5.60        9.63      9.60 o 
  -2  16   4        0.17       -0.19      4.59 o 
  -1  16   4      110.52      120.49      4.87 o 
   0  16   4        1.62        0.26      3.39 o 
   1  16   4        8.84       11.18      3.86 o 
   2  16   4       17.48       19.27      5.79 o 
   0  17   4        0.49        5.75      8.43 o 
   1  17   4      119.74      131.31      9.75 o 
  -8   1   5       39.40       32.11      4.94 o 
  -7   1   5        0.19       -2.41      3.71 o 
  -6   1   5      302.66      317.52      3.31 o 
  -5   1   5       38.64       30.88      1.42 o 
  -4   1   5      159.12      183.92      1.64 o 
  -3   1   5       16.52       14.19      0.66 o 
  -2   1   5      991.03      942.53      4.06 o 
  -1   1   5      704.37      766.43      2.71 o 
   0   1   5     3917.67     3698.16      5.92 o 
   1   1   5     6295.89     6364.56     34.72 o 
   2   1   5       24.71       24.33      0.61 o 
   3   1   5       18.93       13.09      0.75 o 
   4   1   5      175.76      181.85      1.93 o 
   5   1   5       22.44       28.08      1.64 o 
   6   1   5       52.80       56.14      2.88 o 
   7   1   5        6.93        4.90      2.86 o 
   8   1   5        4.40        3.16      3.92 o 
  -8   2   5       18.90       23.00      4.39 o 
  -7   2   5       26.00       22.43      2.96 o 
  -6   2   5       46.86       53.15      1.99 o 
  -5   2   5       45.46       36.51      1.41 o 
  -4   2   5     1163.71     1229.64      4.11 o 
  -3   2   5      641.99      715.36      2.71 o 
  -2   2   5       70.96       73.14      0.87 o 
  -1   2   5     4996.31     4973.06     16.14 o 
   0   2   5       21.84       15.23      1.18 o 
   1   2   5     2658.97     2624.85      6.53 o 
   2   2   5     2401.25     2525.47      5.22 o 
   3   2   5        0.07        0.59      0.65 o 
   4   2   5        2.69        1.72      0.96 o 
   5   2   5      498.38      499.75      4.04 o 
   6   2   5        0.12        1.06      1.90 o 
   7   2   5       19.66       16.96      2.63 o 
   8   2   5        6.46        8.00      3.48 o 
  -8   3   5       15.85       15.41      4.28 o 
  -7   3   5       69.09       63.44      3.81 o 
  -6   3   5      213.94      198.86      2.60 o 
  -5   3   5       79.39       73.87      1.46 o 
  -4   3   5       15.01       17.51      1.12 o 
  -3   3   5     1643.45     1650.27      4.40 o 
  -2   3   5       24.84       53.24      0.84 o 
  -1   3   5     5330.91     5319.80     11.53 o 
   0   3   5      256.64      257.91      1.27 o 
   1   3   5     1543.95     1468.13      4.24 o 
   2   3   5     4931.44     5253.42     11.43 o 
   3   3   5      247.57      249.18      1.82 o 
   4   3   5        5.75        4.75      0.95 o 
   5   3   5      275.31      269.72      3.15 o 
   6   3   5        9.79       11.41      1.88 o 
   7   3   5       31.04       33.31      2.81 o 
   8   3   5        0.04        0.92      3.91 o 
  -8   4   5        1.34        0.05      3.94 o 
  -7   4   5       18.50       15.64      2.64 o 
  -6   4   5      118.38      106.03      1.98 o 
  -5   4   5      191.28      181.96      2.04 o 
  -4   4   5      174.66      197.25      1.85 o 
  -3   4   5      399.35      467.94      2.27 o 
  -2   4   5     2588.16     2863.29      5.38 o 
  -1   4   5      397.30      444.24      1.82 o 
   0   4   5     1863.95     1938.95      4.43 o 
   1   4   5      944.92      978.83      2.87 o 
   2   4   5        7.43       14.71      0.76 o 
   3   4   5       77.11       80.68      1.27 o 
   4   4   5      110.81      128.32      1.82 o 
   5   4   5      266.70      294.54      3.31 o 
   6   4   5      102.07      101.73      2.60 o 
   7   4   5        1.72        1.93      2.53 o 
   8   4   5        2.42        2.34      7.22 o 
  -8   5   5       55.71       60.74      4.85 o 
  -7   5   5       85.10       97.73      3.32 o 
  -6   5   5        0.85        0.46      1.61 o 
  -5   5   5       83.43       73.98      1.51 o 
  -4   5   5      198.23      220.70      1.93 o 
  -3   5   5      122.91      104.18      1.28 o 
  -2   5   5       17.04       23.33      0.86 o 
  -1   5   5     1752.26     1840.05      4.26 o 
   0   5   5      689.79      686.55      2.28 o 
   1   5   5     1290.06     1508.02      4.25 o 
   2   5   5      253.46      253.00      1.66 o 
   3   5   5      302.22      310.47      2.34 o 
   4   5   5      104.07      107.72      1.84 o 
   5   5   5      217.51      194.20      2.63 o 
   6   5   5       11.11        8.71      1.99 o 
   7   5   5        2.79        2.04      2.89 o 
   8   5   5       11.05        9.50      8.70 o 
  -8   6   5       62.78       62.73      5.99 o 
  -7   6   5       11.77        9.63      3.55 o 
  -6   6   5      260.40      257.24      2.59 o 
  -5   6   5      264.15      246.18      2.32 o 
  -4   6   5      217.46      216.85      1.99 o 
  -3   6   5       80.75       55.26      1.14 o 
  -2   6   5      546.66      617.51      2.60 o 
  -1   6   5      463.33      555.69      2.74 o 
   0   6   5        6.20       10.26      0.68 o 
   1   6   5      104.10      121.44      1.11 o 
   2   6   5        3.46        2.09      0.73 o 
   3   6   5       41.22       29.00      1.27 o 
   4   6   5      535.33      508.90      3.58 o 
   5   6   5        0.05       -0.37      1.72 o 
   6   6   5       64.42       69.30      2.98 o 
   7   6   5       12.72       12.75      3.22 o 
   8   6   5       64.09       73.57     13.22 o 
  -8   7   5        0.20        4.70      7.82 o 
  -7   7   5      174.95      168.91      5.11 o 
  -6   7   5       53.99       39.54      1.91 o 
  -5   7   5      662.22      616.09      3.58 o 
  -4   7   5        2.28        5.88      1.25 o 
  -3   7   5      316.83      335.86      2.46 o 
  -2   7   5      526.76      616.17      2.82 o 
  -1   7   5        0.60        1.43      0.78 o 
   0   7   5       12.92       18.11      0.93 o 
   1   7   5       66.95       56.73      1.10 o 
   2   7   5      594.95      627.81      3.35 o 
   3   7   5       57.48       54.71      1.61 o 
   4   7   5      911.69      931.35      5.78 o 
   5   7   5        0.59        2.33      2.07 o 
   6   7   5       59.77       53.24      4.05 o 
   7   7   5        8.03        5.85      3.77 o 
  -8   8   5      156.35      145.96     11.01 o 
  -7   8   5       94.60      106.76      6.61 o 
  -6   8   5       22.17       16.72      2.46 o 
  -5   8   5      186.70      180.64      2.45 o 
  -4   8   5       35.40       33.54      1.87 o 
  -3   8   5       43.20       27.60      1.45 o 
  -2   8   5        4.72        3.30      1.05 o 
  -1   8   5        5.68        7.76      1.04 o 
   0   8   5      361.24      346.31      2.59 o 
   1   8   5        0.10        1.20      0.90 o 
   2   8   5      127.72      141.38      1.80 o 
   3   8   5       90.90       95.74      1.99 o 
   4   8   5       12.27       10.88      1.82 o 
   5   8   5      120.14      113.64      3.11 o 
   6   8   5        0.61       -0.06      3.07 o 
   7   8   5       23.37       21.38      4.18 o 
  -7   9   5        0.90       -1.72      6.07 o 
  -6   9   5        0.96       -0.66      2.86 o 
  -5   9   5      312.73      308.27      3.57 o 
  -4   9   5      248.52      270.86      2.92 o 
  -3   9   5      257.22      255.74      2.67 o 
  -2   9   5      111.61       91.83      1.82 o 
  -1   9   5     1214.44     1164.54      4.90 o 
   0   9   5      649.90      650.12      3.69 o 
   1   9   5      124.24      125.00      1.80 o 
   2   9   5       31.32       30.85      1.82 o 
   3   9   5      831.19      819.48      6.09 o 
   4   9   5       79.65       77.91      2.68 o 
   5   9   5       14.53       10.78      2.62 o 
   6   9   5        3.30        3.75      3.84 o 
  -7  10   5        3.85        3.88      9.93 o 
  -6  10   5        0.00       -0.34      3.08 o 
  -5  10   5       13.52       11.37      2.71 o 
  -4  10   5      204.37      193.38      3.12 o 
  -3  10   5      154.27      174.71      2.79 o 
  -2  10   5       60.67       54.33      1.77 o 
  -1  10   5      315.83      309.71      3.05 o 
   0  10   5      125.60      110.46      2.50 o 
   1  10   5      450.70      443.32      3.71 o 
   2  10   5        3.31        4.34      1.54 o 
   3  10   5      585.21      601.25      5.53 o 
   4  10   5      110.73      111.55      3.02 o 
   5  10   5        6.85        5.17      3.03 o 
   6  10   5      236.31      273.51      5.93 o 
  -6  11   5        8.92        8.59      3.98 o 
  -5  11   5        2.82        2.18      2.80 o 
  -4  11   5        6.77        6.00      3.20 o 
  -3  11   5        0.61        0.67      2.08 o 
  -2  11   5      341.51      368.31      3.85 o 
  -1  11   5     1036.41      946.97      5.85 o 
   0  11   5       37.94       25.92      1.95 o 
   1  11   5      190.87      176.51      2.67 o 
   2  11   5      137.26      143.00      2.57 o 
   3  11   5       85.78       79.16      2.74 o 
   4  11   5      205.33      207.81      3.85 o 
   5  11   5       18.29       24.26      3.67 o 
   6  11   5       60.04       51.35      5.19 o 
  -6  12   5        1.59        3.32      4.25 o 
  -5  12   5        0.51        1.99      3.28 o 
  -4  12   5      215.77      232.50      4.48 o 
  -3  12   5       13.08        7.61      2.67 o 
  -2  12   5       38.66       23.05      2.39 o 
  -1  12   5      741.51      700.87      5.91 o 
   0  12   5      418.63      394.71      3.89 o 
   1  12   5        5.64        8.41      1.71 o 
   2  12   5       15.50       10.07      2.21 o 
   3  12   5      120.95      117.90      3.19 o 
   4  12   5        9.31        7.55      2.81 o 
   5  12   5       38.51       37.85      4.05 o 
   6  12   5       53.85       48.63     11.89 o 
  -6  13   5       64.40       74.83     12.31 o 
  -5  13   5        7.22        5.21      4.24 o 
  -4  13   5       18.88       25.01      4.26 o 
  -3  13   5      207.13      210.29      5.40 o 
  -2  13   5       29.26       26.82      3.08 o 
  -1  13   5      129.01      135.53      3.23 o 
   0  13   5      295.82      278.48      3.52 o 
   1  13   5       35.22       32.16      2.78 o 
   2  13   5        2.24        2.42      2.38 o 
   3  13   5        3.46        5.98      2.67 o 
   4  13   5        1.11        1.31      3.41 o 
   5  13   5       12.40       13.89     10.01 o 
  -5  14   5       86.64       97.30     12.13 o 
  -4  14   5       65.46       57.38      5.43 o 
  -3  14   5       28.96       34.11      3.95 o 
  -2  14   5       91.71       89.85      4.11 o 
  -1  14   5       24.38       25.46      2.88 o 
   0  14   5       20.93       20.47      2.45 o 
   1  14   5        5.42        4.71      3.03 o 
   2  14   5       90.89       90.20      3.68 o 
   3  14   5      260.17      289.42      4.83 o 
   4  14   5       38.03       48.53      3.91 o 
  -4  15   5        8.28       12.77      6.98 o 
  -3  15   5       91.43       92.42      5.75 o 
  -2  15   5      195.22      197.30      5.21 o 
  -1  15   5       15.19       13.07      3.60 o 
   0  15   5       11.58       11.28      3.73 o 
   1  15   5        2.12        0.59      3.06 o 
   2  15   5       37.13       44.75      3.98 o 
   3  15   5       46.04       50.28      4.34 o 
  -3  16   5       79.81       89.69     12.16 o 
  -2  16   5        1.62        0.55      4.93 o 
  -1  16   5      366.46      406.03      8.91 o 
   0  16   5        1.04        1.92      3.92 o 
   1  16   5       58.35       52.90      5.50 o 
   2  16   5        0.00       -0.23      7.47 o 
   0  17   5      154.13      157.23     11.48 o 
  -8   0   6        6.54        9.79      5.82 o 
  -7   0   6     1411.80     1478.52     16.54 o 
  -6   0   6     2510.32     2508.00     12.91 o 
  -5   0   6      207.70      227.76      3.81 o 
  -4   0   6      185.26      196.20      3.59 o 
  -3   0   6       79.27       70.61      1.33 o 
  -2   0   6      962.82     1058.86      7.22 o 
  -1   0   6     4861.40     4761.22     12.39 o 
   0   0   6    22487.33    21302.68    244.53 o 
   1   0   6      667.26      706.51      3.06 o 
   2   0   6      148.10      141.94      1.85 o 
   3   0   6     1288.23     1305.75      6.58 o 
   4   0   6      149.24      158.01      2.66 o 
   5   0   6       22.78       15.20      2.38 o 
   6   0   6      208.01      209.21      5.27 o 
   7   0   6       12.87       22.29      7.84 o 
   8   0   6       23.71       23.57      6.53 o 
  -8   1   6       90.09       84.68      5.50 o 
  -7   1   6       51.37       47.17      2.98 o 
  -6   1   6     1170.19     1168.55      6.74 o 
  -5   1   6      754.40      828.57      4.32 o 
  -4   1   6      110.91      112.90      1.40 o 
  -3   1   6       69.48       78.74      0.93 o 
  -2   1   6      415.07      513.17      2.14 o 
  -1   1   6      737.25      737.81      2.35 o 
   0   1   6      276.94      304.04      1.23 o 
   1   1   6        5.22        6.04      0.61 o 
   2   1   6      584.76      578.46      2.06 o 
   3   1   6       17.46       13.72      0.83 o 
   4   1   6      587.38      584.82      3.34 o 
   5   1   6     1193.45     1218.90      6.31 o 
   6   1   6       30.67       33.24      2.71 o 
   7   1   6        0.00       -1.70      2.94 o 
   8   1   6       56.45       71.63      4.75 o 
  -8   2   6        4.21        5.70      4.61 o 
  -7   2   6       21.98       14.66      2.59 o 
  -6   2   6        2.54        1.72      2.17 o 
  -5   2   6        2.43        1.72      1.16 o 
  -4   2   6        0.82        2.59      0.90 o 
  -3   2   6        1.98        0.24      0.67 o 
  -2   2   6     2696.42     3032.32      7.22 o 
  -1   2   6        0.03        0.58      0.54 o 
   0   2   6      303.24      319.90      1.51 o 
   1   2   6      330.51      315.42      1.69 o 
   2   2   6     7991.29     8411.91     22.30 o 
   3   2   6       25.19       27.05      0.85 o 
   4   2   6       73.84       62.53      1.36 o 
   5   2   6       18.44       19.01      1.49 o 
   6   2   6       75.26       78.00      2.55 o 
   7   2   6       16.56       18.36      2.77 o 
   8   2   6        8.05        8.31      4.84 o 
  -8   3   6       18.33       18.11      3.92 o 
  -7   3   6      167.37      161.26      3.54 o 
  -6   3   6      258.17      230.38      2.98 o 
  -5   3   6      285.82      301.23      2.45 o 
  -4   3   6      285.88      320.47      2.35 o 
  -3   3   6      913.64     1060.22      3.48 o 
  -2   3   6      977.85     1133.20      2.67 o 
  -1   3   6     4898.00     4813.22     10.41 o 
   0   3   6        3.09        2.45      0.50 o 
   1   3   6       63.77       65.69      0.91 o 
   2   3   6      838.01      890.15      3.30 o 
   3   3   6      257.34      229.93      1.88 o 
   4   3   6       55.73       56.92      1.41 o 
   5   3   6      110.71      103.86      2.12 o 
   6   3   6        2.52        0.93      1.95 o 
   7   3   6        2.85        3.63      2.69 o 
   8   3   6        6.53        9.46     10.60 o 
  -8   4   6        2.48        4.50      3.56 o 
  -7   4   6       31.84       31.27      2.77 o 
  -6   4   6       33.24       30.14      2.11 o 
  -5   4   6      382.93      369.75      2.63 o 
  -4   4   6        0.82        1.21      0.89 o 
  -3   4   6      115.97      123.85      1.33 o 
  -2   4   6       71.19       65.47      0.93 o 
  -1   4   6     1586.18     1651.25      3.75 o 
   0   4   6        6.07        1.01      0.52 o 
   1   4   6      792.73      777.60      2.67 o 
   2   4   6     3441.00     3337.10      8.67 o 
   3   4   6       57.33       50.39      1.15 o 
   4   4   6       40.74       38.38      1.50 o 
   5   4   6       69.33       48.58      2.15 o 
   6   4   6       57.64       54.31      2.51 o 
   7   4   6        0.00       -0.46      2.78 o 
   8   4   6       79.28       76.52      9.42 o 
  -8   5   6       82.59       89.57      5.90 o 
  -7   5   6       94.54       92.24      3.23 o 
  -6   5   6       18.75       20.58      2.02 o 
  -5   5   6        1.65        4.74      1.28 o 
  -4   5   6        0.34        0.23      0.97 o 
  -3   5   6        6.40        4.84      0.84 o 
  -2   5   6      231.34      238.69      1.85 o 
  -1   5   6     2058.23     2198.18      4.53 o 
   0   5   6      615.61      653.98      2.04 o 
   1   5   6      569.84      606.69      2.52 o 
   2   5   6       25.53       21.72      0.97 o 
   3   5   6       29.81       26.78      1.18 o 
   4   5   6       79.27       87.08      1.90 o 
   5   5   6      163.57      165.35      2.64 o 
   6   5   6        1.06        2.19      2.14 o 
   7   5   6        0.18        3.34      3.22 o 
   8   5   6       62.51       68.78      9.61 o 
  -8   6   6      119.60      127.66      6.65 o 
  -7   6   6      117.88      133.23      3.70 o 
  -6   6   6       22.67       25.48      2.13 o 
  -5   6   6      735.95      670.51      3.82 o 
  -4   6   6      223.94      217.07      2.09 o 
  -3   6   6      127.43      117.66      1.42 o 
  -2   6   6       40.64       49.94      1.09 o 
  -1   6   6      860.92      823.13      3.63 o 
   0   6   6      519.65      516.04      2.19 o 
   1   6   6      429.36      424.06      2.22 o 
   2   6   6      550.70      536.93      2.72 o 
   3   6   6       21.82       21.94      1.25 o 
   4   6   6       12.62       16.39      1.58 o 
   5   6   6      796.17      820.00      5.84 o 
   6   6   6       56.11       50.09      3.10 o 
   7   6   6        6.12        8.20      3.69 o 
  -8   7   6       10.18        6.40      8.43 o 
  -7   7   6      628.09      649.27      7.84 o 
  -6   7   6      121.50      107.86      2.45 o 
  -5   7   6      382.17      374.91      2.87 o 
  -4   7   6      136.80      138.17      2.02 o 
  -3   7   6       54.11       51.24      1.34 o 
  -2   7   6      154.14      135.93      1.82 o 
  -1   7   6      689.85      726.34      3.69 o 
   0   7   6      130.69      119.53      1.40 o 
   1   7   6      674.95      692.68      3.22 o 
   2   7   6       18.97       22.30      1.19 o 
   3   7   6       93.82       97.51      1.90 o 
   4   7   6      326.25      319.13      3.99 o 
   5   7   6      153.37      141.80      3.15 o 
   6   7   6        0.20        1.71      2.86 o 
   7   7   6        7.06       13.11      3.95 o 
  -8   8   6       55.08       49.34     13.30 o 
  -7   8   6      104.69       88.15      6.83 o 
  -6   8   6       36.73       37.15      2.59 o 
  -5   8   6       67.68       46.08      2.19 o 
  -4   8   6      335.78      372.46      3.66 o 
  -3   8   6     1424.60     1465.87      5.75 o 
  -2   8   6       60.36       70.22      1.46 o 
  -1   8   6      470.20      470.11      3.51 o 
   0   8   6      183.71      186.95      1.78 o 
   1   8   6      843.30      802.18      3.64 o 
   2   8   6        0.69        0.61      1.13 o 
   3   8   6      392.90      390.44      3.50 o 
   4   8   6      429.28      447.87      4.78 o 
   5   8   6       79.61       89.16      3.18 o 
   6   8   6       93.95       87.70      4.00 o 
   7   8   6        0.98        0.75      5.43 o 
  -7   9   6       21.45       17.98      6.38 o 
  -6   9   6       26.98       29.87      2.91 o 
  -5   9   6        0.75        0.79      1.91 o 
  -4   9   6       28.98       22.94      1.88 o 
  -3   9   6      226.37      242.19      3.06 o 
  -2   9   6        8.21        9.37      1.27 o 
  -1   9   6       21.66       34.34      1.68 o 
   0   9   6        7.13       10.50      1.20 o 
   1   9   6      186.20      180.91      2.13 o 
   2   9   6      150.46      150.67      2.18 o 
   3   9   6      105.65      100.04      2.34 o 
   4   9   6      159.31      150.83      3.12 o 
   5   9   6        2.33        3.87      2.67 o 
   6   9   6       46.85       44.69      4.12 o 
  -7  10   6        4.83       -2.41     10.45 o 
  -6  10   6        0.56       -0.03      3.53 o 
  -5  10   6        6.91        3.76      2.31 o 
  -4  10   6      423.78      426.64      4.37 o 
  -3  10   6      439.49      389.16      4.36 o 
  -2  10   6      137.57      106.61      2.29 o 
  -1  10   6       34.44       30.09      1.77 o 
   0  10   6        8.58        6.89      1.39 o 
   1  10   6      308.42      333.57      3.15 o 
   2  10   6     1385.16     1344.70      6.56 o 
   3  10   6      663.91      675.79      5.90 o 
   4  10   6        0.49        2.64      2.36 o 
   5  10   6        1.47        1.97      3.08 o 
   6  10   6       16.59       19.32      4.31 o 
  -7  11   6        0.81        3.05     12.83 o 
  -6  11   6        0.11        0.12      4.56 o 
  -5  11   6       19.99       23.64      2.98 o 
  -4  11   6       49.30       43.11      3.00 o 
  -3  11   6       25.68       26.15      2.37 o 
  -2  11   6      217.49      202.86      3.03 o 
  -1  11   6        0.94        2.94      1.75 o 
   0  11   6       40.00       21.65      1.85 o 
   1  11   6      397.98      417.52      3.87 o 
   2  11   6        6.65        5.07      1.68 o 
   3  11   6        2.32        4.17      2.35 o 
   4  11   6      124.62      129.24      3.41 o 
   5  11   6       49.81       51.38      4.22 o 
   6  11   6        0.24       -4.14     10.78 o 
  -6  12   6        1.64        3.78      4.95 o 
  -5  12   6      411.11      465.44      6.33 o 
  -4  12   6        4.81        5.20      3.30 o 
  -3  12   6        6.60        5.67      2.64 o 
  -2  12   6      105.09       96.96      2.82 o 
  -1  12   6      850.03      879.90      6.65 o 
   0  12   6      405.16      381.36      3.88 o 
   1  12   6      234.32      212.53      3.24 o 
   2  12   6      195.06      197.76      3.08 o 
   3  12   6       22.10       15.20      2.78 o 
   4  12   6        3.71        3.65      3.06 o 
   5  12   6       19.24       15.60      4.13 o 
  -5  13   6       18.38       27.86      5.47 o 
  -4  13   6       22.50       29.58      3.80 o 
  -3  13   6        0.51        0.01      2.85 o 
  -2  13   6       58.89       54.13      3.23 o 
  -1  13   6      151.24      141.49      3.29 o 
   0  13   6        3.81        2.07      2.12 o 
   1  13   6        0.16       -0.22      2.26 o 
   2  13   6       13.63       15.00      2.94 o 
   3  13   6        9.22        6.58      3.22 o 
   4  13   6      163.16      178.54      4.46 o 
  -5  14   6        0.29        0.65     10.31 o 
  -4  14   6        0.33       -1.50      4.66 o 
  -3  14   6      232.01      227.31      5.36 o 
  -2  14   6       78.30       81.78      3.96 o 
  -1  14   6       16.70       18.93      3.19 o 
   0  14   6        0.69        0.18      2.43 o 
   1  14   6       89.68       85.57      3.46 o 
   2  14   6        2.61        1.19      3.14 o 
   3  14   6        0.52       -0.78      3.51 o 
   4  14   6       27.36       34.36      6.03 o 
  -4  15   6        2.57        2.58      9.95 o 
  -3  15   6        2.72        0.94      4.98 o 
  -2  15   6        0.63       -1.35      4.29 o 
  -1  15   6       94.89       85.36      4.93 o 
   0  15   6      116.80      125.88      3.93 o 
   1  15   6        8.38        6.39      3.33 o 
   2  15   6        6.33        5.63      4.07 o 
   3  15   6        0.25        2.94      5.56 o 
  -3  16   6       18.98       30.89     10.54 o 
  -2  16   6        9.67       10.27      5.22 o 
  -1  16   6       30.35       23.51      5.41 o 
   0  16   6        0.73        0.42      3.82 o 
   1  16   6        1.55        0.71      4.30 o 
   2  16   6        5.22        2.35     10.45 o 
   0  17   6       51.33       65.43     12.25 o 
  -8   1   7       19.85       14.73      4.52 o 
  -7   1   7       11.65       10.98      2.50 o 
  -6   1   7      302.00      304.48      3.48 o 
  -5   1   7       18.79       20.75      1.47 o 
  -4   1   7      196.58      175.22      1.80 o 
  -3   1   7     1222.83     1280.78      5.24 o 
  -2   1   7      189.73      231.99      1.49 o 
  -1   1   7      102.81      116.49      1.11 o 
   0   1   7       22.04       25.29      0.65 o 
   1   1   7      104.51       61.68      0.76 o 
   2   1   7      453.56      468.43      2.22 o 
   3   1   7       19.81       27.83      0.97 o 
   4   1   7      446.88      412.34      3.19 o 
   5   1   7      156.23      162.13      2.58 o 
   6   1   7       72.06       68.60      3.18 o 
   7   1   7       63.36       60.42      3.40 o 
  -8   2   7       57.94       59.89      4.47 o 
  -7   2   7       17.21       14.34      2.51 o 
  -6   2   7      586.49      584.15      4.94 o 
  -5   2   7      612.51      620.17      3.69 o 
  -4   2   7       81.74      115.05      1.39 o 
  -3   2   7       78.12      117.58      1.23 o 
  -2   2   7     6141.71     6368.78     27.15 o 
  -1   2   7      526.79      577.10      2.07 o 
   0   2   7        4.91        9.84      0.55 o 
   1   2   7     3602.61     3900.38      7.98 o 
   2   2   7      281.27      270.54      1.77 o 
   3   2   7      119.28       97.69      1.35 o 
   4   2   7     1102.70     1068.80      4.65 o 
   5   2   7      625.01      626.09      4.09 o 
   6   2   7        8.16        8.67      2.09 o 
   7   2   7       11.70       11.31      3.00 o 
  -8   3   7       33.71       37.79      4.14 o 
  -7   3   7       45.72       38.84      2.95 o 
  -6   3   7       20.81       23.30      2.26 o 
  -5   3   7      112.46      118.96      1.96 o 
  -4   3   7      367.86      344.60      2.30 o 
  -3   3   7      205.37      211.16      1.66 o 
  -2   3   7       29.01       47.63      0.74 o 
  -1   3   7      875.43      789.34      2.97 o 
   0   3   7       60.94       50.08      0.74 o 
   1   3   7     1758.63     1622.42      4.16 o 
   2   3   7     2128.24     2114.57      5.60 o 
   3   3   7     1580.82     1604.84      5.28 o 
   4   3   7       72.68       62.27      1.51 o 
   5   3   7      145.17      123.98      2.39 o 
   6   3   7        4.08        2.92      2.12 o 
   7   3   7       22.01       20.58      3.19 o 
  -8   4   7       13.49       10.77      4.03 o 
  -7   4   7       78.72       77.96      2.89 o 
  -6   4   7        8.78        7.78      2.05 o 
  -5   4   7      171.69      184.35      2.20 o 
  -4   4   7        4.03        1.23      0.95 o 
  -3   4   7      334.11      399.32      2.26 o 
  -2   4   7      179.44      169.22      1.33 o 
  -1   4   7       82.80       96.26      1.83 o 
   0   4   7      313.58      308.80      1.63 o 
   1   4   7      205.57      235.18      1.67 o 
   2   4   7       25.09       51.95      0.98 o 
   3   4   7        4.92        5.06      0.91 o 
   4   4   7       12.55       12.21      1.24 o 
   5   4   7       87.54       89.87      2.32 o 
   6   4   7        1.25        0.65      2.16 o 
   7   4   7        7.57        8.19      3.27 o 
  -8   5   7       29.61       31.89      5.35 o 
  -7   5   7       21.66       20.93      2.86 o 
  -6   5   7      152.45      150.12      2.61 o 
  -5   5   7      514.54      580.96      3.52 o 
  -4   5   7      154.22      152.37      1.83 o 
  -3   5   7     1287.07     1413.79      5.35 o 
  -2   5   7      708.60      883.64      3.29 o 
  -1   5   7      124.81      125.17      1.30 o 
   0   5   7      504.11      568.82      2.08 o 
   1   5   7      113.67      143.55      1.32 o 
   2   5   7      766.79      796.64      3.28 o 
   3   5   7       10.45        5.03      1.00 o 
   4   5   7      148.37      129.97      1.98 o 
   5   5   7       27.07       22.00      2.05 o 
   6   5   7        1.69        1.36      2.31 o 
   7   5   7       18.26       16.77      3.45 o 
  -8   6   7       24.79       19.03      5.83 o 
  -7   6   7       31.90       29.83      3.39 o 
  -6   6   7      575.68      554.75      4.96 o 
  -5   6   7        3.29        3.59      1.44 o 
  -4   6   7       12.84        6.96      1.19 o 
  -3   6   7      347.63      375.88      2.56 o 
  -2   6   7       55.20       72.54      1.16 o 
  -1   6   7     1286.86     1450.10      5.58 o 
   0   6   7      262.12      307.17      1.79 o 
   1   6   7      241.81      265.88      1.80 o 
   2   6   7      136.44      137.01      1.58 o 
   3   6   7       63.99       57.87      1.43 o 
   4   6   7       67.95       87.63      2.04 o 
   5   6   7      370.88      335.77      3.68 o 
   6   6   7      286.90      283.01      4.91 o 
   7   6   7        1.16        2.22      4.25 o 
  -8   7   7        2.47       -0.78      8.63 o 
  -7   7   7      158.89      138.62      4.99 o 
  -6   7   7       13.63       14.50      2.85 o 
  -5   7   7       34.36       29.07      1.92 o 
  -4   7   7       21.47       17.54      1.58 o 
  -3   7   7       13.60       16.45      1.26 o 
  -2   7   7       16.03       17.09      1.16 o 
  -1   7   7     1233.02     1344.63      5.13 o 
   0   7   7       53.01       41.94      0.99 o 
   1   7   7        3.74        2.61      0.88 o 
   2   7   7        8.99        9.58      1.08 o 
   3   7   7       10.36       10.60      1.35 o 
   4   7   7       83.51       66.27      2.45 o 
   5   7   7      569.41      575.91      5.70 o 
   6   7   7       10.28       10.63      3.14 o 
   7   7   7       12.29        9.06      4.89 o 
  -7   8   7       27.40       26.61      6.50 o 
  -6   8   7        0.65        1.26      2.77 o 
  -5   8   7       16.25        7.84      2.04 o 
  -4   8   7      474.11      500.49      4.27 o 
  -3   8   7      161.67      152.57      2.41 o 
  -2   8   7      234.05      224.01      2.71 o 
  -1   8   7      165.43      176.20      2.11 o 
   0   8   7      208.88      213.30      2.12 o 
   1   8   7      280.28      283.06      2.32 o 
   2   8   7       51.76       46.52      1.55 o 
   3   8   7       68.93       62.27      1.92 o 
   4   8   7      710.30      708.13      6.00 o 
   5   8   7       49.54       50.07      3.13 o 
   6   8   7        1.51        2.26      3.37 o 
   7   8   7      108.75      120.30      9.90 o 
  -7   9   7       93.25       86.68      6.74 o 
  -6   9   7       10.92        9.24      3.11 o 
  -5   9   7       47.99       46.80      2.98 o 
  -4   9   7      425.61      415.12      3.84 o 
  -3   9   7     1783.85     1705.23      7.63 o 
  -2   9   7       36.33       39.26      1.95 o 
  -1   9   7        4.00        4.54      1.35 o 
   0   9   7      156.16      163.30      2.18 o 
   1   9   7      854.29      783.00      4.17 o 
   2   9   7      281.78      292.86      3.16 o 
   3   9   7       60.82       45.70      2.33 o 
   4   9   7       26.84       20.57      2.35 o 
   5   9   7       23.23       18.71      3.94 o 
   6   9   7        0.37       -1.99      4.51 o 
  -7  10   7      101.20      114.75     12.89 o 
  -6  10   7       38.87       29.29      4.40 o 
  -5  10   7        5.79        5.47      2.35 o 
  -4  10   7      229.76      237.45      3.72 o 
  -3  10   7      603.14      573.43      5.22 o 
  -2  10   7       49.29       31.24      1.84 o 
  -1  10   7        0.01        0.98      1.83 o 
   0  10   7       77.56       74.50      1.94 o 
   1  10   7       14.98        7.92      1.42 o 
   2  10   7      106.75      107.49      2.27 o 
   3  10   7        0.09        0.91      2.18 o 
   4  10   7       66.35       54.75      3.58 o 
   5  10   7        3.47        2.88      3.26 o 
   6  10   7        4.54        3.54      7.26 o 
  -6  11   7       84.55      104.94      5.02 o 
  -5  11   7       41.38       35.62      3.68 o 
  -4  11   7       83.39       86.52      3.13 o 
  -3  11   7        0.00       -0.15      2.39 o 
  -2  11   7       70.85       82.21      2.41 o 
  -1  11   7     1217.45     1232.47      8.25 o 
   0  11   7      415.71      385.07      4.02 o 
   1  11   7        9.46        5.00      1.88 o 
   2  11   7       58.06       65.22      2.55 o 
   3  11   7        7.19        8.79      2.45 o 
   4  11   7        6.39        5.77      3.06 o 
   5  11   7        3.59        1.41      3.98 o 
  -6  12   7       66.32       74.34      5.36 o 
  -5  12   7       18.73       31.44      4.54 o 
  -4  12   7       57.94       65.17      3.33 o 
  -3  12   7        5.21        7.78      2.76 o 
  -2  12   7        1.86        1.60      2.30 o 
  -1  12   7      447.61      515.13      5.76 o 
   0  12   7      452.76      423.52      4.11 o 
   1  12   7       66.93       64.12      2.48 o 
   2  12   7      355.00      366.33      4.36 o 
   3  12   7        7.98        9.30      2.76 o 
   4  12   7       36.80       41.37      3.84 o 
   5  12   7        9.70        9.16      4.34 o 
  -5  13   7        6.71       18.29      4.82 o 
  -4  13   7       22.75       20.73      3.95 o 
  -3  13   7       20.16       18.21      3.28 o 
  -2  13   7        2.12        1.23      2.93 o 
  -1  13   7       43.99       39.19      3.28 o 
   0  13   7      377.82      394.57      4.19 o 
   1  13   7        0.14        0.15      2.41 o 
   2  13   7       23.80       20.34      3.29 o 
   3  13   7       11.35       13.90      3.20 o 
   4  13   7       41.17       48.50      4.64 o 
  -5  14   7       37.24       36.97     10.84 o 
  -4  14   7       91.45       94.24      7.05 o 
  -3  14   7        0.05       -1.14      3.91 o 
  -2  14   7        0.35        0.12      3.33 o 
  -1  14   7       70.62       63.64      4.12 o 
   0  14   7       73.98       86.11      3.44 o 
   1  14   7        3.56        4.74      2.98 o 
   2  14   7        0.51       -0.64      3.14 o 
   3  14   7        6.57        9.33      3.62 o 
  -3  15   7       43.70       45.52      5.17 o 
  -2  15   7        3.19        3.87      3.88 o 
  -1  15   7       73.20       75.72      4.04 o 
   0  15   7      359.45      379.26      4.87 o 
   1  15   7      130.86      127.34      3.97 o 
   2  15   7      140.48      134.24      4.52 o 
   3  15   7       20.29       32.83     10.81 o 
  -3  16   7      145.16      158.34     12.84 o 
  -2  16   7       27.54       25.96      9.98 o 
  -1  16   7        0.07        1.24      4.27 o 
   0  16   7      323.46      379.99      5.51 o 
   1  16   7       73.74       86.10      7.23 o 
  -8   0   8      371.68      378.36      9.58 o 
  -7   0   8        2.76        2.77      3.21 o 
  -6   0   8     1955.89     1895.71     11.58 o 
  -5   0   8      520.98      503.01      6.47 o 
  -4   0   8      731.57      773.24      7.16 o 
  -3   0   8      170.52      183.46      2.99 o 
  -2   0   8       92.27      143.02      1.98 o 
  -1   0   8      277.44      274.71      3.11 o 
   0   0   8      894.93      898.76      4.79 o 
   1   0   8      491.47      441.57      2.35 o 
   2   0   8     1966.93     1984.79      8.28 o 
   3   0   8        2.84        1.36      1.32 o 
   4   0   8     2388.08     2446.07     14.86 o 
   5   0   8       46.96       54.64      3.04 o 
   6   0   8      328.69      311.60      6.45 o 
   7   0   8       19.74       19.58      5.22 o 
  -8   1   8        0.71       -0.17      4.45 o 
  -7   1   8        4.09        4.68      2.34 o 
  -6   1   8      400.20      405.57      4.00 o 
  -5   1   8      211.73      212.73      3.17 o 
  -4   1   8        8.32       20.39      1.35 o 
  -3   1   8       13.57        7.74      0.73 o 
  -2   1   8      684.92      725.40      3.40 o 
  -1   1   8      824.39      908.74      2.96 o 
   0   1   8      142.40      120.14      0.86 o 
   1   1   8        5.72        2.17      0.49 o 
   2   1   8      428.64      440.24      2.25 o 
   3   1   8       37.60       35.57      1.21 o 
   4   1   8      177.35      184.43      2.45 o 
   5   1   8      206.95      215.33      2.95 o 
   6   1   8       75.32       71.11      2.79 o 
   7   1   8      183.43      203.26      3.97 o 
  -8   2   8        2.61        1.92      4.07 o 
  -7   2   8        1.41       -0.11      2.67 o 
  -6   2   8       77.29       75.42      2.58 o 
  -5   2   8      407.35      398.37      3.51 o 
  -4   2   8      350.58      391.21      2.85 o 
  -3   2   8       14.85       31.96      0.83 o 
  -2   2   8     1300.98     1350.27      3.86 o 
  -1   2   8     1018.98      994.46      2.98 o 
   0   2   8        4.44        2.43      0.55 o 
   1   2   8     1258.19     1425.82      3.77 o 
   2   2   8        6.01        8.58      0.76 o 
   3   2   8      205.66      252.88      2.15 o 
   4   2   8        0.00       -0.34      1.20 o 
   5   2   8       35.48       28.66      1.95 o 
   6   2   8      119.95      108.68      3.00 o 
   7   2   8        2.60       -0.12      3.39 o 
  -8   3   8       22.45       24.91      4.10 o 
  -7   3   8       22.89       19.97      2.73 o 
  -6   3   8      186.81      175.58      3.04 o 
  -5   3   8      401.93      409.16      3.84 o 
  -4   3   8      847.52      858.05      4.50 o 
  -3   3   8      140.45      130.08      1.37 o 
  -2   3   8        0.81        3.82      0.56 o 
  -1   3   8       57.47       56.07      0.86 o 
   0   3   8       44.59       44.88      0.73 o 
   1   3   8      227.54      216.91      1.68 o 
   2   3   8     3260.95     3211.88      8.27 o 
   3   3   8      180.46      203.24      2.21 o 
   4   3   8      154.04      156.71      2.09 o 
   5   3   8      155.20      141.96      2.37 o 
   6   3   8        0.14        0.10      2.40 o 
   7   3   8        2.57        0.55      3.36 o 
  -8   4   8        3.65        5.14      3.72 o 
  -7   4   8        4.80        3.11      2.62 o 
  -6   4   8      171.36      183.18      3.10 o 
  -5   4   8       46.32       38.61      1.67 o 
  -4   4   8      452.64      464.30      3.09 o 
  -3   4   8     1175.23     1277.48      3.98 o 
  -2   4   8     1797.89     1978.81      5.27 o 
  -1   4   8       62.88       85.39      1.09 o 
   0   4   8      686.72      668.15      2.46 o 
   1   4   8     1711.63     1800.66      4.63 o 
   2   4   8     1352.04     1394.69      4.67 o 
   3   4   8      572.76      593.13      3.67 o 
   4   4   8       12.02        8.18      1.26 o 
   5   4   8      180.04      177.72      2.83 o 
   6   4   8       14.39       19.34      2.47 o 
   7   4   8       71.09       72.00      4.34 o 
  -8   5   8       32.05       27.48      3.91 o 
  -7   5   8        8.59        7.53      2.68 o 
  -6   5   8       11.48        6.13      2.24 o 
  -5   5   8      831.36      814.44      5.03 o 
  -4   5   8       64.56       63.08      1.63 o 
  -3   5   8      116.89      140.07      1.51 o 
  -2   5   8      211.30      195.86      1.53 o 
  -1   5   8      157.70      174.39      1.58 o 
   0   5   8       53.66       42.11      0.83 o 
   1   5   8      107.09      105.47      1.19 o 
   2   5   8        0.10        0.74      0.91 o 
   3   5   8      412.65      437.22      3.28 o 
   4   5   8        0.00        0.54      1.27 o 
   5   5   8       60.59       68.19      2.69 o 
   6   5   8       90.43       92.23      3.41 o 
   7   5   8       48.19       47.19      4.10 o 
  -8   6   8       15.96       11.71      4.79 o 
  -7   6   8        7.44        5.05      2.98 o 
  -6   6   8       41.40       44.74      2.64 o 
  -5   6   8      320.99      307.93      3.54 o 
  -4   6   8       34.45       33.35      1.59 o 
  -3   6   8       18.17       22.54      1.32 o 
  -2   6   8      723.13      731.49      3.54 o 
  -1   6   8       77.89       90.89      1.52 o 
   0   6   8      164.81      161.05      1.52 o 
   1   6   8       12.10       12.85      0.91 o 
   2   6   8       69.13       80.04      1.46 o 
   3   6   8      388.73      391.81      3.11 o 
   4   6   8       28.03       29.22      1.85 o 
   5   6   8      180.25      173.36      3.09 o 
   6   6   8      248.89      233.19      4.58 o 
   7   6   8      246.76      272.54      6.07 o 
  -8   7   8      245.74      258.88      8.89 o 
  -7   7   8       12.49        8.21      3.48 o 
  -6   7   8      101.36       91.30      3.28 o 
  -5   7   8       82.72       67.77      2.58 o 
  -4   7   8      394.02      380.36      3.45 o 
  -3   7   8       33.06       20.53      1.58 o 
  -2   7   8       18.44       16.18      1.40 o 
  -1   7   8        2.02        2.83      1.01 o 
   0   7   8       12.63        7.03      0.99 o 
   1   7   8      270.74      260.91      2.18 o 
   2   7   8       40.26       33.15      1.51 o 
   3   7   8        0.00        0.12      1.36 o 
   4   7   8       19.02       19.11      2.08 o 
   5   7   8      413.07      418.30      4.99 o 
   6   7   8      107.64      108.71      4.16 o 
   7   7   8        0.78       -0.38      7.59 o 
  -7   8   8      115.74      118.52      7.04 o 
  -6   8   8        0.91        0.79      2.78 o 
  -5   8   8        2.25       -0.22      2.22 o 
  -4   8   8      140.00      132.29      2.73 o 
  -3   8   8      461.55      501.74      4.09 o 
  -2   8   8      636.87      566.38      4.08 o 
  -1   8   8        5.77        3.06      1.15 o 
   0   8   8      561.56      535.69      3.44 o 
   1   8   8        0.01        0.48      1.04 o 
   2   8   8       11.96       10.44      1.41 o 
   3   8   8        6.47        4.21      1.55 o 
   4   8   8        2.30        0.11      2.03 o 
   5   8   8       69.72       84.23      3.70 o 
   6   8   8        4.18        4.33      3.61 o 
   7   8   8      132.70      152.17     14.89 o 
  -7   9   8       22.75       31.12      7.18 o 
  -6   9   8        3.28        0.43      3.88 o 
  -5   9   8      137.01      149.60      3.55 o 
  -4   9   8        1.26        1.26      2.23 o 
  -3   9   8      225.18      274.74      3.95 o 
  -2   9   8      157.46      156.68      2.56 o 
  -1   9   8       17.07       13.65      1.70 o 
   0   9   8      283.78      246.81      2.64 o 
   1   9   8      105.41       89.88      1.76 o 
   2   9   8      157.31      174.59      2.59 o 
   3   9   8      523.68      528.15      4.34 o 
   4   9   8        0.27       -0.32      2.26 o 
   5   9   8       48.24       38.85      3.31 o 
   6   9   8        7.98        7.04      4.29 o 
  -7  10   8        0.27        0.23     10.10 o 
  -6  10   8        4.92        0.37      3.85 o 
  -5  10   8       67.78       68.03      3.51 o 
  -4  10   8       88.90       75.50      3.54 o 
  -3  10   8      239.32      208.19      3.69 o 
  -2  10   8      137.18      141.14      2.55 o 
  -1  10   8      142.69      144.42      2.78 o 
   0  10   8       10.20        3.72      1.39 o 
   1  10   8      624.15      597.45      3.93 o 
   2  10   8      197.92      187.54      2.82 o 
   3  10   8      471.33      456.44      5.04 o 
   4  10   8       60.46       56.20      3.63 o 
   5  10   8       13.23       11.83      3.64 o 
   6  10   8        3.66        5.05     10.92 o 
  -6  11   8       90.17      109.70      5.26 o 
  -5  11   8       65.33       61.36      4.20 o 
  -4  11   8        2.35        2.59      2.95 o 
  -3  11   8       72.06       71.04      2.91 o 
  -2  11   8      797.53      735.82      6.00 o 
  -1  11   8      416.92      422.40      5.12 o 
   0  11   8        0.58        1.10      1.75 o 
   1  11   8     1252.07     1195.84      6.48 o 
   2  11   8      180.97      183.74      3.18 o 
   3  11   8       71.77       70.81      3.46 o 
   4  11   8       92.29       89.49      4.14 o 
   5  11   8        4.93        3.48      4.03 o 
  -6  12   8        1.12       -2.64      5.74 o 
  -5  12   8       12.02        8.61      4.98 o 
  -4  12   8        0.02       -0.15      3.37 o 
  -3  12   8      201.97      197.42      4.08 o 
  -2  12   8      138.09      135.15      3.17 o 
  -1  12   8        1.38        1.26      2.69 o 
   0  12   8      194.60      206.67      3.32 o 
   1  12   8       19.94       23.44      2.32 o 
   2  12   8       83.03       83.86      3.16 o 
   3  12   8        5.47        4.25      2.94 o 
   4  12   8       17.88       24.88      3.83 o 
  -5  13   8       23.09       33.88      5.58 o 
  -4  13   8       74.00       88.98      4.90 o 
  -3  13   8        1.22        0.42      3.32 o 
  -2  13   8       24.98       19.62      3.05 o 
  -1  13   8       67.90       66.65      4.64 o 
   0  13   8      570.80      575.76      5.38 o 
   1  13   8       19.19       16.70      2.56 o 
   2  13   8      107.99      104.19      3.77 o 
   3  13   8       53.30       64.53      4.15 o 
   4  13   8       13.10       10.02      4.18 o 
  -5  14   8        0.23        0.35     10.63 o 
  -4  14   8       26.53       28.51      5.96 o 
  -3  14   8       76.86       91.10      4.80 o 
  -2  14   8       41.63       37.49      3.76 o 
  -1  14   8        0.02        0.56      3.41 o 
   0  14   8       58.29       57.05      3.74 o 
   1  14   8       41.32       39.08      3.31 o 
   2  14   8        5.02        1.25      4.07 o 
   3  14   8       25.60       20.55      3.85 o 
  -3  15   8       17.34       18.80      5.07 o 
  -2  15   8       45.01       44.69      4.43 o 
  -1  15   8       45.47       50.73      4.17 o 
   0  15   8       11.08        5.31      3.59 o 
   1  15   8       10.84       13.51      3.85 o 
   2  15   8        3.47        3.85      4.11 o 
   3  15   8       15.67       11.39     11.28 o 
  -2  16   8      131.48      163.15      8.87 o 
  -1  16   8      112.92      113.01      6.20 o 
   0  16   8        8.64       10.65      4.45 o 
  -8   1   9       48.35       56.25      4.24 o 
  -7   1   9        8.35        7.00      2.32 o 
  -6   1   9       96.43       78.45      2.32 o 
  -5   1   9      673.19      671.13      5.36 o 
  -4   1   9       76.91       76.98      1.70 o 
  -3   1   9      107.70      128.13      1.63 o 
  -2   1   9     1005.70     1165.05      3.88 o 
  -1   1   9      252.06      315.84      1.91 o 
   0   1   9      169.14      128.79      1.02 o 
   1   1   9        6.28        3.34      0.55 o 
   2   1   9      629.99      591.28      2.70 o 
   3   1   9        1.41        1.78      0.99 o 
   4   1   9      146.02      147.09      2.55 o 
   5   1   9       41.32       32.53      2.24 o 
   6   1   9       96.09       89.25      3.34 o 
   7   1   9       32.87       42.01      4.42 o 
  -8   2   9       85.09       88.71      4.63 o 
  -7   2   9       71.49       76.82      2.99 o 
  -6   2   9      448.46      445.32      4.23 o 
  -5   2   9     2565.54     2532.39     10.20 o 
  -4   2   9       22.03       25.21      1.45 o 
  -3   2   9      156.28      174.71      1.76 o 
  -2   2   9     1334.83     1514.80      5.03 o 
  -1   2   9      700.97      794.92      2.42 o 
   0   2   9        0.46        2.15      0.52 o 
   1   2   9     1525.59     1649.01      5.10 o 
   2   2   9     2479.18     2535.55      6.19 o 
   3   2   9       41.81       43.49      1.29 o 
   4   2   9       43.14       35.29      1.70 o 
   5   2   9        2.18        1.75      1.88 o 
   6   2   9      179.06      187.38      3.45 o 
   7   2   9        0.95       -0.19      4.24 o 
  -8   3   9       26.66       25.63      3.88 o 
  -7   3   9       94.36       95.33      3.36 o 
  -6   3   9       38.42       35.23      2.73 o 
  -5   3   9      242.57      225.18      3.04 o 
  -4   3   9       40.68       32.75      1.38 o 
  -3   3   9       65.85       87.37      1.32 o 
  -2   3   9     1016.76      990.40      3.05 o 
  -1   3   9      216.75      229.83      1.62 o 
   0   3   9        1.50        1.46      0.57 o 
   1   3   9      622.98      654.08      2.80 o 
   2   3   9      128.03      140.03      1.68 o 
   3   3   9       86.38       92.30      1.71 o 
   4   3   9        0.87       -1.11      1.30 o 
   5   3   9        7.14        7.33      1.78 o 
   6   3   9       69.70       73.28      3.25 o 
   7   3   9        0.01       -0.88      3.54 o 
  -8   4   9        0.01        1.65      3.97 o 
  -7   4   9        8.38        7.35      2.66 o 
  -6   4   9      560.95      528.14      4.92 o 
  -5   4   9       26.00       23.16      1.73 o 
  -4   4   9        4.46        2.82      1.30 o 
  -3   4   9      746.37      820.69      3.67 o 
  -2   4   9      162.87      155.27      1.36 o 
  -1   4   9       83.09       74.90      1.03 o 
   0   4   9      213.17      215.72      1.59 o 
   1   4   9     1655.62     1760.60      4.48 o 
   2   4   9      261.43      269.96      2.44 o 
   3   4   9     1256.84     1312.39      5.51 o 
   4   4   9        0.53        0.88      1.34 o 
   5   4   9        0.00        0.30      1.87 o 
   6   4   9       56.92       61.15      3.34 o 
   7   4   9       63.22       80.98      5.13 o 
  -8   5   9        2.11        5.13      3.98 o 
  -7   5   9       19.47       18.76      2.81 o 
  -6   5   9      212.17      205.81      3.08 o 
  -5   5   9      227.37      219.44      3.07 o 
  -4   5   9       24.88       25.12      1.66 o 
  -3   5   9      831.24      859.84      4.38 o 
  -2   5   9     1328.76     1354.12      5.72 o 
  -1   5   9      144.48      152.71      1.49 o 
   0   5   9      689.94      663.28      2.66 o 
   1   5   9      144.45      176.16      1.59 o 
   2   5   9       12.75       13.13      1.10 o 
   3   5   9       85.45       72.12      1.71 o 
   4   5   9      259.45      243.23      2.98 o 
   5   5   9      242.07      256.10      3.65 o 
   6   5   9       40.06       35.99      3.29 o 
   7   5   9        1.79        4.36      4.28 o 
  -8   6   9        2.64        2.18      4.36 o 
  -7   6   9       75.41       87.44      3.53 o 
  -6   6   9       24.08       20.15      2.43 o 
  -5   6   9      800.68      778.45      5.13 o 
  -4   6   9        2.25        0.98      1.48 o 
  -3   6   9       26.00       34.78      1.51 o 
  -2   6   9      118.61       95.34      1.90 o 
  -1   6   9      580.09      661.85      3.26 o 
   0   6   9      432.88      401.18      2.37 o 
   1   6   9      439.61      414.11      2.47 o 
   2   6   9       87.77       85.38      1.61 o 
   3   6   9       36.72       39.18      1.69 o 
   4   6   9       12.33        6.42      1.52 o 
   5   6   9      298.01      304.49      4.32 o 
   6   6   9       38.33       43.79      3.64 o 
   7   6   9       10.94       12.42     10.42 o 
  -8   7   9      132.39      128.53      9.52 o 
  -7   7   9      334.67      339.63      4.94 o 
  -6   7   9        2.08        5.23      2.43 o 
  -5   7   9      119.77      100.28      2.57 o 
  -4   7   9       31.77       29.68      1.97 o 
  -3   7   9      466.56      447.36      3.76 o 
  -2   7   9      134.04      130.72      2.20 o 
  -1   7   9       55.41       63.48      1.54 o 
   0   7   9       33.20       51.02      1.32 o 
   1   7   9       63.11       62.25      1.27 o 
   2   7   9       10.42       10.17      1.25 o 
   3   7   9       27.45       24.39      1.82 o 
   4   7   9      172.17      163.41      3.20 o 
   5   7   9        1.51        3.17      2.60 o 
   6   7   9        0.02        0.57      3.59 o 
  -7   8   9       27.18       27.25      4.77 o 
  -6   8   9       19.21       22.55      2.99 o 
  -5   8   9       68.40       75.33      3.24 o 
  -4   8   9      852.61      738.31      6.48 o 
  -3   8   9     1741.39     1803.61      9.80 o 
  -2   8   9      578.27      535.71      4.16 o 
  -1   8   9       93.87       84.09      1.94 o 
   0   8   9      207.49      187.45      2.25 o 
   1   8   9      554.18      547.81      3.29 o 
   2   8   9      182.11      172.94      2.36 o 
   3   8   9        1.69        1.55      1.68 o 
   4   8   9      207.81      200.70      3.60 o 
   5   8   9      116.06      118.05      3.65 o 
   6   8   9        7.52        9.07      4.61 o 
  -7   9   9        0.26       -0.82      5.85 o 
  -6   9   9       14.08       13.98      3.35 o 
  -5   9   9      344.88      303.33      4.34 o 
  -4   9   9       18.97       10.72      2.43 o 
  -3   9   9        3.25        3.50      1.87 o 
  -2   9   9      334.59      312.60      3.43 o 
  -1   9   9      358.67      357.35      3.94 o 
   0   9   9       30.47       25.88      1.68 o 
   1   9   9       37.28       29.84      1.57 o 
   2   9   9        5.47        3.52      1.61 o 
   3   9   9        9.79        8.58      1.85 o 
   4   9   9        3.43        1.23      2.76 o 
   5   9   9       62.43       56.49      3.73 o 
   6   9   9        3.18        1.20      4.32 o 
  -7  10   9        5.81        6.37     11.78 o 
  -6  10   9        2.25        3.17      3.67 o 
  -5  10   9       26.15       29.26      3.07 o 
  -4  10   9       33.58       38.97      2.92 o 
  -3  10   9        1.73       -0.46      1.93 o 
  -2  10   9      273.72      279.90      3.76 o 
  -1  10   9      115.36      115.85      2.41 o 
   0  10   9        9.73        9.60      1.62 o 
   1  10   9       14.33        8.31      1.52 o 
   2  10   9      481.36      457.73      4.18 o 
   3  10   9       20.29       22.93      2.11 o 
   4  10   9       63.14       61.46      3.74 o 
   5  10   9        0.78        3.29      3.66 o 
  -6  11   9       17.18       18.41      4.56 o 
  -5  11   9       12.64       21.11      3.74 o 
  -4  11   9       81.42       76.53      3.99 o 
  -3  11   9       78.75       68.56      3.45 o 
  -2  11   9        1.93        0.78      2.60 o 
  -1  11   9      202.30      206.36      3.48 o 
   0  11   9      104.68       80.12      2.72 o 
   1  11   9      107.28       89.54      2.46 o 
   2  11   9       26.75       23.54      2.19 o 
   3  11   9      107.65      108.35      3.45 o 
   4  11   9       42.93       39.80      3.68 o 
   5  11   9        2.72        1.87      4.19 o 
  -6  12   9        0.39       -2.07      6.17 o 
  -5  12   9       36.37       38.01      4.61 o 
  -4  12   9       17.42       23.98      3.45 o 
  -3  12   9       27.71       33.61      3.89 o 
  -2  12   9        0.06       -1.22      2.51 o 
  -1  12   9        8.85        7.90      2.34 o 
   0  12   9      424.32      422.83      4.90 o 
   1  12   9      153.42      156.60      3.41 o 
   2  12   9       92.38       96.86      3.13 o 
   3  12   9       92.09       92.24      3.90 o 
   4  12   9        8.22       13.03      3.91 o 
   5  12   9       65.09       85.34     12.45 o 
  -5  13   9       55.64       54.69      7.15 o 
  -4  13   9        0.02       -1.30      4.65 o 
  -3  13   9        6.39        5.22      4.40 o 
  -2  13   9        9.98        7.34      3.15 o 
  -1  13   9      321.97      325.48      4.61 o 
   0  13   9       57.58       58.00      3.47 o 
   1  13   9      194.82      197.07      3.89 o 
   2  13   9       10.14        7.38      3.23 o 
   3  13   9      129.11      125.82      4.43 o 
   4  13   9        6.57        7.15      6.97 o 
  -4  14   9       42.50       32.04     10.45 o 
  -3  14   9       22.85       25.61      4.79 o 
  -2  14   9       66.91       77.07      4.43 o 
  -1  14   9       11.79        9.32      3.18 o 
   0  14   9      183.38      193.26      4.12 o 
   1  14   9       47.94       55.02      4.23 o 
   2  14   9        0.00       -1.70      3.91 o 
   3  14   9       52.29       54.15      4.40 o 
  -3  15   9      644.91      801.72     18.61 o 
  -2  15   9        9.21        9.96      4.34 o 
  -1  15   9       36.66       33.13      3.95 o 
   0  15   9       47.35       49.95      4.52 o 
   1  15   9       18.04       22.27      4.00 o 
   2  15   9       45.84       51.95      6.10 o 
  -2  16   9        1.17       -0.27      7.44 o 
  -1  16   9        0.23       -1.31      4.81 o 
   0  16   9      122.56      152.89      8.81 o 
  -8   0  10       14.17        7.59      6.81 o 
  -7   0  10        6.70       11.34      3.21 o 
  -6   0  10        0.86        0.93      2.56 o 
  -5   0  10      917.51      918.92      9.13 o 
  -4   0  10      184.65      189.00      3.97 o 
  -3   0  10       71.62       97.24      2.19 o 
  -2   0  10       16.38       22.31      1.37 o 
  -1   0  10     6235.32     6443.24     15.45 o 
   0   0  10      408.72      323.34      2.07 o 
   1   0  10      656.69      713.58      3.16 o 
   2   0  10      550.94      558.25      3.69 o 
   3   0  10       86.47       89.80      2.21 o 
   4   0  10      537.39      522.91      5.84 o 
   5   0  10       83.93       88.34      4.00 o 
   6   0  10      125.64      125.39      4.37 o 
   7   0  10       13.90       16.11      5.19 o 
  -8   1  10       84.20       87.27      4.27 o 
  -7   1  10       16.73       16.82      2.30 o 
  -6   1  10       77.29       71.01      2.49 o 
  -5   1  10     1086.88     1103.35      6.92 o 
  -4   1  10      352.79      328.54      3.60 o 
  -3   1  10      346.28      390.35      3.08 o 
  -2   1  10      597.59      647.35      3.06 o 
  -1   1  10       66.09       83.00      0.98 o 
   0   1  10      165.04      175.91      1.13 o 
   1   1  10        1.78        1.82      0.56 o 
   2   1  10       71.66       70.61      1.22 o 
   3   1  10       18.61       16.39      1.25 o 
   4   1  10      661.61      647.72      4.92 o 
   5   1  10      103.13       99.06      2.58 o 
   6   1  10       52.53       52.04      3.48 o 
   7   1  10        5.49        2.11      4.69 o 
  -8   2  10       68.99       68.02      4.24 o 
  -7   2  10        8.41        8.26      2.52 o 
  -6   2  10      158.76      156.10      2.98 o 
  -5   2  10        8.13       12.05      1.97 o 
  -4   2  10      929.83      954.70      4.87 o 
  -3   2  10       22.67       15.51      1.17 o 
  -2   2  10     1568.05     1700.28      4.72 o 
  -1   2  10       39.58       38.54      0.74 o 
   0   2  10       21.33       38.97      0.74 o 
   1   2  10       78.14       76.91      0.91 o 
   2   2  10      405.02      435.13      2.76 o 
   3   2  10      370.64      371.86      2.77 o 
   4   2  10       39.77       39.72      1.90 o 
   5   2  10        6.32        3.94      1.96 o 
   6   2  10       16.29       14.99      2.90 o 
   7   2  10        5.93        2.64      4.31 o 
  -8   3  10       59.77       63.43      4.39 o 
  -7   3  10      102.46      104.68      3.32 o 
  -6   3  10      229.64      237.31      4.39 o 
  -5   3  10      540.97      547.01      4.58 o 
  -4   3  10       83.25       90.33      1.84 o 
  -3   3  10      126.38      109.26      1.69 o 
  -2   3  10     3493.67     3684.10      7.00 o 
  -1   3  10      257.50      239.04      1.53 o 
   0   3  10      100.23       95.08      1.05 o 
   1   3  10        3.60        1.30      0.72 o 
   2   3  10      257.53      260.82      2.25 o 
   3   3  10     1068.75     1058.87      4.98 o 
   4   3  10       86.16       83.99      1.90 o 
   5   3  10       42.18       35.87      2.49 o 
   6   3  10       27.50       23.50      3.03 o 
   7   3  10       88.27       98.90      5.28 o 
  -8   4  10      180.35      185.13      4.91 o 
  -7   4  10       22.67       21.70      2.85 o 
  -6   4  10       39.97       35.01      2.47 o 
  -5   4  10       20.75       28.76      2.11 o 
  -4   4  10        0.45        0.70      1.25 o 
  -3   4  10     1600.11     1754.74      6.00 o 
  -2   4  10       28.88       22.36      1.03 o 
  -1   4  10       46.92       57.15      1.02 o 
   0   4  10        0.47        1.97      0.68 o 
   1   4  10       11.56       16.43      0.93 o 
   2   4  10     1050.26     1172.94      4.97 o 
   3   4  10      352.59      401.27      3.27 o 
   4   4  10        1.17       -0.11      1.47 o 
   5   4  10       26.13       22.17      2.22 o 
   6   4  10      101.41       91.81      3.92 o 
   7   4  10        1.22        1.90      4.28 o 
  -8   5  10        1.38        1.78      4.15 o 
  -7   5  10       25.26       22.48      3.22 o 
  -6   5  10      436.94      424.03      4.23 o 
  -5   5  10       45.14       44.84      1.99 o 
  -4   5  10       48.31       47.41      1.96 o 
  -3   5  10       10.26        2.99      1.15 o 
  -2   5  10     2790.63     2783.92      7.61 o 
  -1   5  10        0.23        0.96      0.86 o 
   0   5  10      690.32      662.18      2.87 o 
   1   5  10       96.85      102.72      1.35 o 
   2   5  10        0.59        3.46      1.14 o 
   3   5  10      101.31       94.35      1.91 o 
   4   5  10      332.64      311.72      3.22 o 
   5   5  10        0.04        1.48      2.33 o 
   6   5  10      303.30      325.05      5.37 o 
   7   5  10        0.17       -0.35      5.81 o 
  -8   6  10       58.42       70.78      6.70 o 
  -7   6  10        9.55        6.67      3.23 o 
  -6   6  10      255.47      220.01      3.27 o 
  -5   6  10       41.44       41.61      2.35 o 
  -4   6  10      121.24      115.52      2.56 o 
  -3   6  10        1.22        7.16      1.35 o 
  -2   6  10      784.66      794.68      4.81 o 
  -1   6  10      531.95      547.44      3.09 o 
   0   6  10     1055.90     1051.05      3.86 o 
   1   6  10      146.97      151.28      1.74 o 
   2   6  10       25.20       25.12      1.39 o 
   3   6  10      182.30      178.18      2.45 o 
   4   6  10        1.99        2.97      1.64 o 
   5   6  10      633.34      644.25      6.79 o 
   6   6  10       88.15       94.84      4.60 o 
  -8   7  10       26.51       34.37      8.18 o 
  -7   7  10       18.49       22.03      3.70 o 
  -6   7  10        0.00       -0.34      2.76 o 
  -5   7  10        1.16        0.45      2.09 o 
  -4   7  10        0.28        2.68      1.79 o 
  -3   7  10      183.80      177.47      3.28 o 
  -2   7  10     2658.83     2577.52      8.80 o 
  -1   7  10      359.61      377.21      3.16 o 
   0   7  10      231.11      205.74      2.06 o 
   1   7  10        5.19        4.31      1.06 o 
   2   7  10        0.30        2.35      1.23 o 
   3   7  10       56.00       69.48      2.08 o 
   4   7  10      423.23      400.35      4.32 o 
   5   7  10       11.92       17.08      2.95 o 
   6   7  10       69.32       78.23      4.36 o 
  -7   8  10       17.37       21.77      4.68 o 
  -6   8  10        0.62        1.64      3.64 o 
  -5   8  10       60.37       45.65      3.45 o 
  -4   8  10       25.86       17.52      2.19 o 
  -3   8  10      431.23      381.61      4.18 o 
  -2   8  10      441.38      462.49      4.01 o 
  -1   8  10        5.45        4.35      1.37 o 
   0   8  10      491.38      520.25      3.40 o 
   1   8  10      345.81      293.72      2.68 o 
   2   8  10       94.57       89.68      1.94 o 
   3   8  10        3.08        4.32      1.77 o 
   4   8  10       18.79       18.31      2.44 o 
   5   8  10       11.78       12.69      2.96 o 
   6   8  10       17.05       18.57      4.19 o 
  -7   9  10       45.43       42.07      6.27 o 
  -6   9  10        4.29        2.08      3.39 o 
  -5   9  10       79.06       79.03      3.80 o 
  -4   9  10       12.95       11.02      2.45 o 
  -3   9  10      103.71      124.47      3.05 o 
  -2   9  10      159.08      189.67      3.15 o 
  -1   9  10        3.94        1.21      1.59 o 
   0   9  10      625.97      606.44      4.36 o 
   1   9  10       20.23       12.68      1.59 o 
   2   9  10       10.53       10.51      1.68 o 
   3   9  10        3.77        1.78      1.88 o 
   4   9  10      161.42      150.66      3.44 o 
   5   9  10       65.22       64.75      3.76 o 
   6   9  10        9.40        6.77      7.40 o 
  -7  10  10      113.06      127.64      9.94 o 
  -6  10  10      128.14      139.64      5.57 o 
  -5  10  10      109.54      108.74      3.70 o 
  -4  10  10      143.56      134.31      3.29 o 
  -3  10  10       86.20       69.80      2.85 o 
  -2  10  10       87.39       65.27      2.66 o 
  -1  10  10      139.92      128.70      2.54 o 
   0  10  10      117.44      131.17      2.40 o 
   1  10  10       77.86       60.99      2.12 o 
   2  10  10      315.31      290.05      3.78 o 
   3  10  10       72.50       71.65      2.97 o 
   4  10  10       85.97       83.78      4.13 o 
   5  10  10       98.70       94.21      4.94 o 
  -6  11  10      140.34      135.58      5.02 o 
  -5  11  10      142.29      148.71      4.18 o 
  -4  11  10       28.98       34.30      3.34 o 
  -3  11  10       38.07       27.46      3.51 o 
  -2  11  10        1.28        0.28      2.50 o 
  -1  11  10      261.90      244.24      3.78 o 
   0  11  10       27.38       32.37      2.58 o 
   1  11  10      132.86      134.07      2.85 o 
   2  11  10       45.37       33.89      2.73 o 
   3  11  10       46.55       48.72      4.02 o 
   4  11  10        0.06        1.30      3.48 o 
   5  11  10       27.80       28.32      7.19 o 
  -5  12  10       10.08       10.17      3.86 o 
  -4  12  10        5.28        6.83      4.61 o 
  -3  12  10       75.95       77.93      4.19 o 
  -2  12  10       58.89       59.60      3.70 o 
  -1  12  10       64.31       59.97      3.25 o 
   0  12  10        0.16        1.62      2.72 o 
   1  12  10      162.32      170.80      3.57 o 
   2  12  10      234.08      248.52      4.23 o 
   3  12  10       73.63       78.96      4.46 o 
   4  12  10       70.56       87.61      4.97 o 
  -4  13  10       11.44        9.59      4.34 o 
  -3  13  10      252.02      266.77      5.66 o 
  -2  13  10        1.26        0.73      3.72 o 
  -1  13  10       11.39        8.22      3.07 o 
   0  13  10      153.64      155.50      3.71 o 
   1  13  10      670.76      693.12      6.72 o 
   2  13  10      117.01      110.22      3.99 o 
   3  13  10        4.47        5.13      4.46 o 
  -4  14  10        0.46       -4.08     10.84 o 
  -3  14  10       72.60       79.36      5.85 o 
  -2  14  10        8.04        7.41      4.37 o 
  -1  14  10        4.58        4.83      3.71 o 
   0  14  10      759.58      816.86      7.33 o 
   1  14  10      243.21      263.09      5.71 o 
   2  14  10        5.26        5.70      4.12 o 
  -3  15  10       78.11      100.73     12.86 o 
  -2  15  10        0.03       -1.67      4.49 o 
  -1  15  10       13.87       17.66      4.23 o 
   0  15  10       21.75       27.13      4.46 o 
   1  15  10        0.96        4.63      4.55 o 
   2  15  10       28.92       20.44     11.45 o 
  -1  16  10        6.43        7.08     12.48 o 
  -8   1  11        6.29        7.80      3.47 o 
  -7   1  11      198.60      205.50      3.40 o 
  -6   1  11       22.13       23.42      2.31 o 
  -5   1  11      362.05      343.22      4.12 o 
  -4   1  11      253.64      255.14      3.30 o 
  -3   1  11      659.88      666.42      3.56 o 
  -2   1  11       25.39       26.47      1.06 o 
  -1   1  11      723.44      703.43      3.07 o 
   0   1  11       55.99       45.47      0.72 o 
   1   1  11       32.33       16.72      0.72 o 
   2   1  11       28.67       26.33      1.13 o 
   3   1  11      330.18      330.96      2.90 o 
   4   1  11      132.35      132.51      2.59 o 
   5   1  11       37.35       39.14      2.99 o 
   6   1  11        1.34        0.11      3.21 o 
   7   1  11       10.93        6.79      4.10 o 
  -8   2  11        0.11       -1.28      3.45 o 
  -7   2  11       23.43       27.90      2.76 o 
  -6   2  11      236.22      239.36      3.57 o 
  -5   2  11      811.77      765.67      5.95 o 
  -4   2  11      594.27      602.17      4.03 o 
  -3   2  11       90.70       93.18      1.62 o 
  -2   2  11      443.98      486.11      2.70 o 
  -1   2  11       20.44       32.20      0.88 o 
   0   2  11      897.04      930.69      3.09 o 
   1   2  11      133.98      124.63      1.18 o 
   2   2  11       25.08       28.79      1.23 o 
   3   2  11     1400.65     1464.15      5.85 o 
   4   2  11        8.95        8.40      1.80 o 
   5   2  11       44.12       49.25      2.64 o 
   6   2  11       65.71       61.62      3.86 o 
   7   2  11      202.51      216.68      5.72 o 
  -8   3  11        1.88        1.89      3.66 o 
  -7   3  11        0.08        0.90      2.69 o 
  -6   3  11      179.43      172.75      3.42 o 
  -5   3  11      576.57      595.58      5.32 o 
  -4   3  11      137.57      150.75      2.26 o 
  -3   3  11       12.49       27.71      1.36 o 
  -2   3  11      349.87      332.57      2.29 o 
  -1   3  11      478.70      466.95      2.16 o 
   0   3  11        8.17        5.40      0.71 o 
   1   3  11       58.99       56.20      1.16 o 
   2   3  11        6.12       11.53      1.10 o 
   3   3  11      121.24      125.10      2.05 o 
   4   3  11      100.00       93.37      2.07 o 
   5   3  11        9.22        9.24      2.19 o 
   6   3  11       24.33       21.58      3.11 o 
   7   3  11       46.99       54.21      6.27 o 
  -8   4  11       55.02       59.86      4.79 o 
  -7   4  11        4.07        4.51      2.73 o 
  -6   4  11      341.81      332.44      4.47 o 
  -5   4  11      203.06      196.35      3.30 o 
  -4   4  11       26.93       37.00      1.69 o 
  -3   4  11       82.84       71.18      1.48 o 
  -2   4  11      725.93      689.34      3.26 o 
  -1   4  11      381.00      420.33      2.61 o 
   0   4  11      359.22      380.18      2.23 o 
   1   4  11      265.99      292.00      2.24 o 
   2   4  11      131.30      134.47      1.97 o 
   3   4  11       45.28       37.28      1.84 o 
   4   4  11      507.62      521.87      4.05 o 
   5   4  11       30.44       25.80      2.58 o 
   6   4  11        7.12        5.42      3.35 o 
   7   4  11        2.30        0.50      6.96 o 
  -8   5  11       68.09       76.86      5.08 o 
  -7   5  11      101.02      116.21      4.11 o 
  -6   5  11       14.04       16.25      2.63 o 
  -5   5  11      234.62      199.60      3.07 o 
  -4   5  11        2.40        6.34      1.39 o 
  -3   5  11       44.56       52.19      1.65 o 
  -2   5  11      328.05      337.18      2.53 o 
  -1   5  11        4.80        4.72      0.94 o 
   0   5  11      102.18      120.36      1.41 o 
   1   5  11        7.98        9.59      1.06 o 
   2   5  11        5.03        3.57      1.21 o 
   3   5  11      955.72      910.47      5.03 o 
   4   5  11        0.55        0.82      1.73 o 
   5   5  11       22.20       24.51      2.53 o 
   6   5  11      232.60      224.60      4.83 o 
  -8   6  11       48.37       64.29      7.24 o 
  -7   6  11       20.24       15.65      3.45 o 
  -6   6  11       16.46       11.62      2.74 o 
  -5   6  11        5.33        2.80      2.16 o 
  -4   6  11      155.52      152.79      2.92 o 
  -3   6  11      207.00      225.97      2.98 o 
  -2   6  11       92.65       97.90      2.07 o 
  -1   6  11       53.72       72.05      1.43 o 
   0   6  11      217.30      212.51      2.00 o 
   1   6  11      187.12      185.33      2.12 o 
   2   6  11       12.10       13.65      1.32 o 
   3   6  11      407.63      377.50      3.65 o 
   4   6  11       10.61        9.12      1.78 o 
   5   6  11      147.73      149.51      3.81 o 
   6   6  11       97.53      104.94      5.33 o 
  -7   7  11        0.24        1.63      3.73 o 
  -6   7  11       30.33       28.99      2.98 o 
  -5   7  11        0.42        0.10      2.24 o 
  -4   7  11       26.37       23.43      2.14 o 
  -3   7  11      379.80      396.55      4.23 o 
  -2   7  11      777.30      757.86      5.04 o 
  -1   7  11        1.88        4.64      1.47 o 
   0   7  11      209.03      201.34      2.10 o 
   1   7  11      147.80      144.33      2.17 o 
   2   7  11      131.09      117.69      2.12 o 
   3   7  11       46.14       33.27      2.23 o 
   4   7  11       12.42       16.56      2.23 o 
   5   7  11       62.32       58.77      4.40 o 
   6   7  11       42.93       51.02      5.13 o 
  -7   8  11       41.80       44.20      5.20 o 
  -6   8  11       76.88       80.47      4.33 o 
  -5   8  11       63.18       52.43      3.38 o 
  -4   8  11        2.10        2.58      2.06 o 
  -3   8  11      164.10      156.31      2.99 o 
  -2   8  11      276.70      277.21      3.93 o 
  -1   8  11       24.58       19.28      1.70 o 
   0   8  11       18.51       14.60      1.37 o 
   1   8  11       25.03       21.20      1.68 o 
   2   8  11       10.79        6.52      1.59 o 
   3   8  11        1.14        0.78      1.96 o 
   4   8  11      133.29      135.21      3.35 o 
   5   8  11       50.49       46.33      3.52 o 
   6   8  11       18.76       12.18      5.64 o 
  -7   9  11        0.58        1.09      5.51 o 
  -6   9  11        1.04        3.75      3.80 o 
  -5   9  11        6.82        7.63      2.85 o 
  -4   9  11       12.62        7.89      2.30 o 
  -3   9  11      564.81      496.37      4.99 o 
  -2   9  11       76.36       80.11      2.47 o 
  -1   9  11      155.70      153.92      2.68 o 
   0   9  11      339.19      340.49      3.45 o 
   1   9  11      315.50      315.38      3.42 o 
   2   9  11      223.67      201.25      2.96 o 
   3   9  11        0.65        1.30      2.13 o 
   4   9  11        1.31        0.23      2.86 o 
   5   9  11        1.94        1.34      3.54 o 
   6   9  11        0.20       -4.46     12.69 o 
  -6  10  11        0.06        1.54      4.16 o 
  -5  10  11      192.77      203.14      4.01 o 
  -4  10  11      137.53      129.07      3.78 o 
  -3  10  11        0.49        1.61      2.49 o 
  -2  10  11       55.15       54.34      2.75 o 
  -1  10  11       10.51        7.39      1.94 o 
   0  10  11      564.14      538.02      4.41 o 
   1  10  11      510.86      477.73      4.62 o 
   2  10  11       25.44       24.82      2.20 o 
   3  10  11        1.18       -1.01      2.50 o 
   4  10  11       36.83       33.21      3.70 o 
   5  10  11        0.41        0.72      4.08 o 
  -6  11  11       88.49      133.02      5.75 o 
  -5  11  11        5.39        5.51      3.53 o 
  -4  11  11        2.44        3.86      3.28 o 
  -3  11  11       10.20        6.30      3.36 o 
  -2  11  11      105.08      108.27      3.55 o 
  -1  11  11      217.30      228.39      3.74 o 
   0  11  11       14.96       12.83      2.34 o 
   1  11  11      266.31      257.59      4.03 o 
   2  11  11       55.52       56.54      2.83 o 
   3  11  11        0.04        0.93      3.17 o 
   4  11  11       73.51       70.44      4.55 o 
   5  11  11       58.25       57.62     12.22 o 
  -5  12  11        9.10        8.62      3.90 o 
  -4  12  11        4.70        5.79      4.20 o 
  -3  12  11        0.00       -2.35      3.83 o 
  -2  12  11       26.61       28.09      3.38 o 
  -1  12  11      101.15       85.06      3.33 o 
   0  12  11        4.82        4.70      2.66 o 
   1  12  11       52.46       49.36      3.66 o 
   2  12  11      130.74      138.20      3.51 o 
   3  12  11        5.23        8.68      3.62 o 
   4  12  11      108.38      112.33      5.30 o 
  -5  13  11       19.63       22.44     10.31 o 
  -4  13  11       11.05        8.21      4.80 o 
  -3  13  11       21.51       24.59      4.34 o 
  -2  13  11       11.50       11.46      3.08 o 
  -1  13  11       47.17       54.69      3.83 o 
   0  13  11      899.01      919.66      7.52 o 
   1  13  11      121.96      118.78      5.69 o 
   2  13  11       95.88      104.40      3.99 o 
   3  13  11       45.06       46.62      4.95 o 
  -4  14  11      204.22      255.91     12.95 o 
  -3  14  11       83.76       90.92      5.86 o 
  -2  14  11        0.33       -1.53      4.46 o 
  -1  14  11       10.68       17.49      3.63 o 
   0  14  11       86.08      106.98      4.99 o 
   1  14  11       39.77       45.43      5.06 o 
   2  14  11       26.20       24.49      4.50 o 
  -2  15  11        2.03        2.80      7.09 o 
  -1  15  11       69.86       81.45      4.73 o 
   0  15  11        1.81        0.98      5.59 o 
   1  15  11      437.93      507.98     15.19 o 
  -8   0  12      138.99      128.75      6.09 o 
  -7   0  12       58.83       63.47      4.49 o 
  -6   0  12      958.74      963.10     10.27 o 
  -5   0  12       54.93       54.66      3.37 o 
  -4   0  12      113.08       93.60      3.21 o 
  -3   0  12      280.16      302.87      3.48 o 
  -2   0  12      300.23      319.09      3.40 o 
  -1   0  12      381.93      410.30      3.68 o 
   0   0  12     6091.73     6809.32     15.13 o 
   1   0  12      140.39      154.71      1.97 o 
   2   0  12       47.66       56.86      1.93 o 
   3   0  12      943.75      908.19      6.30 o 
   4   0  12      782.36      806.44      7.81 o 
   5   0  12       75.42       66.75      3.93 o 
   6   0  12       24.46       20.03      4.35 o 
   7   0  12       23.10       25.37      9.10 o 
  -8   1  12        0.12       -0.28      3.92 o 
  -7   1  12        2.40        1.11      2.48 o 
  -6   1  12       17.13       15.91      2.40 o 
  -5   1  12      421.23      399.00      4.48 o 
  -4   1  12      229.37      236.97      3.27 o 
  -3   1  12       34.75       34.60      1.30 o 
  -2   1  12       13.10       27.35      1.07 o 
  -1   1  12      685.21      734.38      3.28 o 
   0   1  12       99.02      124.62      1.19 o 
   1   1  12       89.81       83.46      1.03 o 
   2   1  12       58.71       49.08      1.24 o 
   3   1  12      901.60      921.50      4.49 o 
   4   1  12       68.08       63.02      2.16 o 
   5   1  12       11.73        9.99      2.20 o 
   6   1  12        1.59        1.27      2.86 o 
   7   1  12       92.57      101.27      8.25 o 
  -8   2  12       25.35       23.59      3.64 o 
  -7   2  12       70.25       65.28      3.26 o 
  -6   2  12      269.67      263.54      4.09 o 
  -5   2  12      225.21      239.23      3.59 o 
  -4   2  12      539.72      546.31      3.98 o 
  -3   2  12      576.50      565.53      3.59 o 
  -2   2  12       48.51       50.92      1.15 o 
  -1   2  12        0.05        1.82      0.85 o 
   0   2  12       11.16       11.90      0.79 o 
   1   2  12      244.83      243.68      1.83 o 
   2   2  12      431.77      440.09      2.78 o 
   3   2  12        0.27        1.54      1.44 o 
   4   2  12      197.55      186.82      3.05 o 
   5   2  12        4.71        5.94      2.68 o 
   6   2  12        4.42        6.31      3.24 o 
   7   2  12        1.24        3.03      7.02 o 
  -8   3  12        0.00       -0.19      3.74 o 
  -7   3  12        1.85        1.65      2.74 o 
  -6   3  12       86.98       82.86      3.02 o 
  -5   3  12      773.38      713.23      5.90 o 
  -4   3  12      516.62      527.70      4.23 o 
  -3   3  12      280.92      291.06      2.70 o 
  -2   3  12      189.31      175.91      1.82 o 
  -1   3  12      481.31      451.78      2.64 o 
   0   3  12      124.46      113.07      1.28 o 
   1   3  12      111.54       99.14      1.47 o 
   2   3  12      112.34      120.27      1.79 o 
   3   3  12      862.15      856.06      4.77 o 
   4   3  12       21.24       16.69      1.86 o 
   5   3  12       34.33       36.13      2.67 o 
   6   3  12      316.98      363.29      5.20 o 
   7   3  12       37.98       40.94     12.28 o 
  -8   4  12      114.29      119.03      5.61 o 
  -7   4  12        5.95        4.27      2.92 o 
  -6   4  12      493.93      508.74      5.50 o 
  -5   4  12       16.28       20.19      2.37 o 
  -4   4  12     1210.28     1182.43      5.91 o 
  -3   4  12       47.49       49.56      1.53 o 
  -2   4  12      137.65      150.13      1.74 o 
  -1   4  12      128.62      120.77      1.51 o 
   0   4  12      215.76      206.18      1.77 o 
   1   4  12        0.01        0.50      0.96 o 
   2   4  12      350.85      385.40      3.01 o 
   3   4  12      213.05      211.37      2.63 o 
   4   4  12      206.67      200.96      2.78 o 
   5   4  12        9.80       16.50      2.43 o 
   6   4  12        4.27        4.57      3.81 o 
   7   4  12      190.78      181.47     15.95 o 
  -8   5  12       58.37       67.05      5.00 o 
  -7   5  12       12.45       11.03      3.11 o 
  -6   5  12       78.59       68.02      3.02 o 
  -5   5  12      109.59       87.88      3.00 o 
  -4   5  12       46.68       39.24      1.93 o 
  -3   5  12      399.38      412.81      3.31 o 
  -2   5  12     1004.60     1033.25      4.25 o 
  -1   5  12        1.06        0.11      1.11 o 
   0   5  12      218.00      234.46      1.94 o 
   1   5  12      173.95      174.78      1.92 o 
   2   5  12      109.60      105.86      1.95 o 
   3   5  12      548.51      508.03      3.93 o 
   4   5  12        0.25        1.37      1.84 o 
   5   5  12        5.30        5.25      2.74 o 
   6   5  12       67.33       68.59      4.25 o 
  -8   6  12        2.12       -2.00     11.69 o 
  -7   6  12        2.37        6.62      3.93 o 
  -6   6  12       66.94       67.16      3.44 o 
  -5   6  12      218.34      186.17      3.41 o 
  -4   6  12       16.92       19.90      2.01 o 
  -3   6  12      150.39      153.38      2.45 o 
  -2   6  12      961.98      960.35      5.18 o 
  -1   6  12     2043.93     1979.06      6.17 o 
   0   6  12      125.48      132.71      1.72 o 
   1   6  12      184.59      196.92      2.25 o 
   2   6  12      126.07      124.78      2.03 o 
   3   6  12       84.80       68.52      2.07 o 
   4   6  12      102.73       93.50      2.64 o 
   5   6  12       12.36       13.46      2.97 o 
   6   6  12      123.21      117.36      5.34 o 
  -7   7  12       42.61       44.34      4.44 o 
  -6   7  12       19.14       21.63      3.04 o 
  -5   7  12       22.71       17.59      2.37 o 
  -4   7  12      876.97      842.12      6.49 o 
  -3   7  12        4.71        4.90      1.67 o 
  -2   7  12       50.09       45.29      2.00 o 
  -1   7  12     1831.20     1823.24      6.58 o 
   0   7  12        7.34        5.03      1.23 o 
   1   7  12      157.05      163.49      2.32 o 
   2   7  12       21.29       21.96      1.66 o 
   3   7  12       59.26       53.14      2.38 o 
   4   7  12       67.80       62.94      2.89 o 
   5   7  12        9.15        8.28      3.28 o 
   6   7  12        8.23       11.84      4.70 o 
  -7   8  12        0.40        1.16      5.02 o 
  -6   8  12       46.14       56.58      4.25 o 
  -5   8  12        1.15       -1.59      2.95 o 
  -4   8  12      215.67      189.14      3.47 o 
  -3   8  12       53.52       45.87      2.54 o 
  -2   8  12      448.72      455.55      4.24 o 
  -1   8  12      260.23      300.29      3.48 o 
   0   8  12       16.15       22.26      1.48 o 
   1   8  12       50.40       53.45      1.88 o 
   2   8  12        8.44        9.44      1.66 o 
   3   8  12       55.04       49.61      2.53 o 
   4   8  12        1.45        1.36      2.64 o 
   5   8  12       39.18       34.54      3.81 o 
   6   8  12        5.74        6.37     10.57 o 
  -7   9  12       25.99       30.84      8.57 o 
  -6   9  12       64.54       66.39      5.32 o 
  -5   9  12       12.94       15.03      3.22 o 
  -4   9  12      280.27      259.23      4.10 o 
  -3   9  12        6.05        3.22      2.23 o 
  -2   9  12       21.36       21.64      2.46 o 
  -1   9  12       49.55       48.29      2.27 o 
   0   9  12        0.94        0.93      1.77 o 
   1   9  12      132.66      125.84      2.43 o 
   2   9  12      134.50      127.14      2.58 o 
   3   9  12       13.72        9.24      2.45 o 
   4   9  12       43.99       44.65      3.39 o 
   5   9  12       69.79       82.47      4.96 o 
  -6  10  12       21.18       21.62      4.48 o 
  -5  10  12       62.02       60.71      3.99 o 
  -4  10  12       74.01       73.08      3.61 o 
  -3  10  12       79.92       70.54      3.51 o 
  -2  10  12       37.63       38.86      2.63 o 
  -1  10  12       15.36       13.39      2.35 o 
   0  10  12       15.59       18.69      2.02 o 
   1  10  12       58.67       55.53      2.46 o 
   2  10  12       24.87       22.83      2.45 o 
   3  10  12       14.42        8.56      2.61 o 
   4  10  12        3.42        3.99      3.15 o 
   5  10  12        0.32        1.84      5.57 o 
  -6  11  12      112.67      122.81      8.83 o 
  -5  11  12        1.56        0.06      3.75 o 
  -4  11  12        2.21       -0.72      3.60 o 
  -3  11  12      173.70      171.91      4.54 o 
  -2  11  12        3.06        0.38      2.97 o 
  -1  11  12      123.19      108.62      2.98 o 
   0  11  12       42.75       44.06      2.84 o 
   1  11  12       40.04       33.21      2.87 o 
   2  11  12        0.62       -0.30      2.63 o 
   3  11  12       42.72       40.12      3.24 o 
   4  11  12        9.19        6.81      3.68 o 
  -5  12  12      186.28      179.78      6.92 o 
  -4  12  12        5.20        2.96      4.25 o 
  -3  12  12        0.64        0.63      3.75 o 
  -2  12  12        0.52        1.36      3.60 o 
  -1  12  12       53.21       47.18      3.44 o 
   0  12  12       46.35       45.08      3.73 o 
   1  12  12       89.64       91.36      4.03 o 
   2  12  12        3.08        4.62      3.15 o 
   3  12  12        0.18       -0.43      4.45 o 
   4  12  12       21.29       24.77      7.53 o 
  -4  13  12       12.99       16.22      5.21 o 
  -3  13  12        0.01       -1.12      4.40 o 
  -2  13  12      340.11      387.37      6.45 o 
  -1  13  12       62.34       71.54      4.24 o 
   0  13  12        1.35        0.81      3.85 o 
   1  13  12       34.31       31.16      3.88 o 
   2  13  12      175.72      165.02      4.41 o 
   3  13  12       86.77      113.41      7.43 o 
  -3  14  12       62.45       83.88      7.10 o 
  -2  14  12       73.98       72.96      5.66 o 
  -1  14  12        7.77       10.34      4.15 o 
   0  14  12      182.54      189.21      5.62 o 
   1  14  12      829.77      871.78      9.88 o 
   2  14  12       11.09       23.26     10.13 o 
  -2  15  12        0.12        5.32      9.87 o 
  -1  15  12        0.52       -1.91      6.64 o 
   0  15  12       39.51       53.90      8.34 o 
   1  15  12        3.28       -3.23     11.01 o 
  -8   1  13       71.05       75.90      4.35 o 
  -7   1  13       23.03       21.89      2.90 o 
  -6   1  13       80.78       71.99      3.17 o 
  -5   1  13       15.67       14.26      2.02 o 
  -4   1  13       19.39       17.50      1.76 o 
  -3   1  13      333.90      330.47      2.66 o 
  -2   1  13      170.36      178.48      1.88 o 
  -1   1  13      933.48     1048.61      4.07 o 
   0   1  13        6.67       11.34      0.90 o 
   1   1  13      494.19      490.96      2.75 o 
   2   1  13      156.04      138.11      1.85 o 
   3   1  13        0.30        2.93      1.34 o 
   4   1  13        9.41       10.55      1.95 o 
   5   1  13        0.74        0.13      2.32 o 
   6   1  13       12.77       13.21      3.10 o 
   7   1  13       29.19       24.64      9.81 o 
  -8   2  13       13.64       13.39      4.10 o 
  -7   2  13      228.76      228.29      3.68 o 
  -6   2  13      152.41      160.50      3.43 o 
  -5   2  13      271.95      258.60      3.82 o 
  -4   2  13      144.28      129.88      2.48 o 
  -3   2  13       79.62       74.59      1.56 o 
  -2   2  13      172.06      176.31      1.88 o 
  -1   2  13       16.54       26.06      1.24 o 
   0   2  13       21.21       16.69      1.03 o 
   1   2  13       33.41       49.03      1.22 o 
   2   2  13        0.72        0.13      1.17 o 
   3   2  13        8.68        9.82      1.58 o 
   4   2  13      165.01      164.68      3.02 o 
   5   2  13       12.10       11.80      2.46 o 
   6   2  13       58.59       63.01      3.96 o 
   7   2  13       37.50       33.45     10.78 o 
  -8   3  13        0.24       -2.11      4.44 o 
  -7   3  13        0.77        0.63      2.97 o 
  -6   3  13      109.11      106.40      3.25 o 
  -5   3  13      263.66      226.33      3.63 o 
  -4   3  13     1699.60     1643.52      7.02 o 
  -3   3  13      381.65      406.35      3.24 o 
  -2   3  13       25.46       24.21      1.25 o 
  -1   3  13      168.21      170.84      1.81 o 
   0   3  13      160.71      175.26      1.70 o 
   1   3  13      188.59      192.28      1.84 o 
   2   3  13        2.75        1.85      1.14 o 
   3   3  13        0.12        1.20      1.44 o 
   4   3  13       53.80       49.58      2.95 o 
   5   3  13       13.71       11.11      2.71 o 
   6   3  13       87.61       97.70      4.66 o 
  -8   4  13      154.27      177.27      9.40 o 
  -7   4  13        7.50        6.90      3.14 o 
  -6   4  13        0.06        0.97      2.73 o 
  -5   4  13      265.20      237.37      3.73 o 
  -4   4  13       99.90      110.42      2.32 o 
  -3   4  13      484.63      506.94      3.63 o 
  -2   4  13       39.04       45.43      1.38 o 
  -1   4  13      367.72      347.74      2.67 o 
   0   4  13        0.00        1.05      0.98 o 
   1   4  13       66.19       59.26      1.38 o 
   2   4  13       37.34       30.90      1.42 o 
   3   4  13      182.65      182.29      2.55 o 
   4   4  13        9.54        7.07      2.09 o 
   5   4  13        0.12       -1.11      2.84 o 
   6   4  13      228.63      247.36      4.73 o 
  -7   5  13        8.26        6.62      3.28 o 
  -6   5  13       67.88       54.71      3.01 o 
  -5   5  13        3.27        5.07      2.41 o 
  -4   5  13        0.08       -0.27      1.78 o 
  -3   5  13     1145.81     1158.26      5.82 o 
  -2   5  13      108.23      105.53      1.72 o 
  -1   5  13      478.40      475.63      3.61 o 
   0   5  13       21.19       17.47      1.32 o 
   1   5  13       49.41       44.91      1.54 o 
   2   5  13       44.58       32.92      1.65 o 
   3   5  13       39.90       34.72      1.95 o 
   4   5  13      450.56      439.36      4.05 o 
   5   5  13       69.26       62.48      3.33 o 
   6   5  13      100.75      131.84      4.89 o 
  -7   6  13      260.26      278.25      4.86 o 
  -6   6  13        0.04        0.10      2.84 o 
  -5   6  13        3.43        2.55      2.61 o 
  -4   6  13       24.00       23.03      2.12 o 
  -3   6  13       10.62        5.77      1.55 o 
  -2   6  13      812.49      816.83      4.68 o 
  -1   6  13      603.67      587.95      4.08 o 
   0   6  13       32.09       33.06      1.54 o 
   1   6  13       65.92       51.57      1.69 o 
   2   6  13       59.24       61.30      1.84 o 
   3   6  13        0.56        1.47      1.69 o 
   4   6  13      518.64      500.35      4.68 o 
   5   6  13       35.34       41.54      3.74 o 
   6   6  13      292.28      305.85      6.31 o 
  -7   7  13       56.26       65.49      4.85 o 
  -6   7  13       42.11       39.94      3.69 o 
  -5   7  13        5.73        6.67      2.62 o 
  -4   7  13        7.60        6.75      2.17 o 
  -3   7  13      100.36      105.58      2.30 o 
  -2   7  13      721.31      716.59      5.22 o 
  -1   7  13     1386.54     1357.58      6.37 o 
   0   7  13      194.85      219.49      2.60 o 
   1   7  13       20.57       17.99      1.64 o 
   2   7  13       42.75       42.83      2.02 o 
   3   7  13       73.58       58.86      2.33 o 
   4   7  13       20.55       17.09      2.38 o 
   5   7  13       47.09       54.45      4.18 o 
   6   7  13       39.44       46.72     13.39 o 
  -7   8  13       11.86       14.87      6.15 o 
  -6   8  13       87.23       87.41      4.69 o 
  -5   8  13       45.64       52.73      3.33 o 
  -4   8  13      136.03      103.51      3.05 o 
  -3   8  13      325.32      316.75      3.87 o 
  -2   8  13      303.77      282.76      3.55 o 
  -1   8  13       10.31       10.14      1.88 o 
   0   8  13      786.72      769.43      4.67 o 
   1   8  13       69.65       69.88      2.09 o 
   2   8  13       33.20       27.85      2.04 o 
   3   8  13       91.60       92.86      2.60 o 
   4   8  13      169.63      159.75      3.41 o 
   5   8  13        3.93        6.06      3.82 o 
  -7   9  13       52.96       71.04     16.68 o 
  -6   9  13       72.33       81.69      4.97 o 
  -5   9  13        0.20       -1.68      3.07 o 
  -4   9  13       47.29       33.48      2.96 o 
  -3   9  13       98.39      110.56      3.42 o 
  -2   9  13       99.81       83.39      2.73 o 
  -1   9  13        1.18        1.53      2.18 o 
   0   9  13       18.38       16.43      2.27 o 
   1   9  13       19.91       20.32      2.00 o 
   2   9  13       13.94       11.00      2.02 o 
   3   9  13       85.21       74.37      3.08 o 
   4   9  13        1.07       -0.21      3.18 o 
   5   9  13        4.34        2.21      3.92 o 
  -6  10  13       36.57       39.66      5.67 o 
  -5  10  13        3.84        4.41      3.51 o 
  -4  10  13        0.20        0.88      2.99 o 
  -3  10  13      251.42      240.78      3.97 o 
  -2  10  13       49.66       49.62      3.01 o 
  -1  10  13        0.61       -0.89      2.62 o 
   0  10  13       98.71       98.14      2.84 o 
   1  10  13        6.14        3.35      2.23 o 
   2  10  13      133.97      123.10      3.10 o 
   3  10  13        0.30        0.41      2.75 o 
   4  10  13       52.29       54.97      4.11 o 
   5  10  13       31.47       47.43     11.22 o 
  -6  11  13        0.57        2.01      8.08 o 
  -5  11  13        0.72        5.45      4.19 o 
  -4  11  13       24.22       21.17      3.54 o 
  -3  11  13       20.46       21.57      3.92 o 
  -2  11  13       88.89       76.61      3.42 o 
  -1  11  13       11.22       12.58      2.75 o 
   0  11  13        3.76        1.65      2.67 o 
   1  11  13        2.12        2.31      2.45 o 
   2  11  13       26.65       26.29      2.96 o 
   3  11  13       45.60       48.04      3.54 o 
   4  11  13       25.62       22.29      4.47 o 
  -5  12  13       53.21       60.14      8.04 o 
  -4  12  13        1.08        0.11      4.30 o 
  -3  12  13       45.67       31.17      4.62 o 
  -2  12  13        0.17       -0.42      3.48 o 
  -1  12  13        4.82        4.59      3.41 o 
   0  12  13        8.83        7.10      3.34 o 
   1  12  13       17.79       19.10      3.42 o 
   2  12  13       34.29       31.13      3.67 o 
   3  12  13       12.93       12.86      4.08 o 
  -4  13  13       64.98       70.16     12.01 o 
  -3  13  13        5.37        6.58      5.28 o 
  -2  13  13       49.14       59.41      5.10 o 
  -1  13  13        3.63        4.64      4.51 o 
   0  13  13       30.64       35.14      4.16 o 
   1  13  13      134.66      128.44      4.65 o 
   2  13  13       43.83       43.40      4.14 o 
   3  13  13        2.97        9.25     10.45 o 
  -3  14  13      150.96      177.55     13.22 o 
  -2  14  13      145.84      177.66      5.79 o 
  -1  14  13       60.15       71.10      5.04 o 
   0  14  13        5.87        5.09      4.78 o 
   1  14  13      561.15      640.77     11.95 o 
   2  14  13        4.96        1.47     11.36 o 
  -1  15  13       19.87       14.95     12.54 o 
   0  15  13       30.28       33.98     11.45 o 
  -8   0  14       11.22       14.56      7.46 o 
  -7   0  14      493.92      527.87      8.15 o 
  -6   0  14      105.77       90.29      4.62 o 
  -5   0  14       40.08       38.57      3.62 o 
  -4   0  14       92.57       97.82      3.43 o 
  -3   0  14     1060.53     1043.01     10.04 o 
  -2   0  14       77.05       74.73      2.08 o 
  -1   0  14     1346.12     1614.33      7.11 o 
   0   0  14        9.85        8.46      1.43 o 
   1   0  14       18.85       14.20      1.77 o 
   2   0  14       85.12       97.18      2.57 o 
   3   0  14      897.91      933.65      6.77 o 
   4   0  14      112.39      115.22      3.64 o 
   5   0  14        4.71        5.37      3.28 o 
   6   0  14       31.93       31.49      4.91 o 
  -8   1  14       45.93       55.67      6.65 o 
  -7   1  14      133.52      133.04      4.26 o 
  -6   1  14       16.11       19.96      2.70 o 
  -5   1  14        0.11       -0.99      1.98 o 
  -4   1  14     1238.49     1233.66      7.34 o 
  -3   1  14       69.25       71.08      1.57 o 
  -2   1  14        3.69        0.81      1.03 o 
  -1   1  14      161.57      177.21      1.91 o 
   0   1  14       11.06        7.11      0.97 o 
   1   1  14      554.65      571.94      3.26 o 
   2   1  14        9.16        7.10      1.28 o 
   3   1  14        2.10        1.61      1.62 o 
   4   1  14      100.55       87.61      2.79 o 
   5   1  14        7.48        3.67      2.43 o 
   6   1  14       50.55       52.53      3.70 o 
  -8   2  14       23.81       31.26      6.55 o 
  -7   2  14       10.69       11.30      3.09 o 
  -6   2  14       69.81       62.82      3.46 o 
  -5   2  14        1.46       -0.70      2.29 o 
  -4   2  14      422.33      439.96      4.20 o 
  -3   2  14       11.43       10.02      1.19 o 
  -2   2  14       34.10       39.76      1.27 o 
  -1   2  14      128.39      118.84      1.63 o 
   0   2  14      125.69      120.48      1.60 o 
   1   2  14       24.85       30.53      1.24 o 
   2   2  14       78.67       91.41      1.58 o 
   3   2  14      275.69      275.65      3.22 o 
   4   2  14        0.21       -0.16      2.28 o 
   5   2  14       18.17       21.80      2.76 o 
   6   2  14       24.29       23.88      4.32 o 
  -8   3  14        6.32        6.42      7.79 o 
  -7   3  14      236.92      235.31      4.82 o 
  -6   3  14      120.71      117.57      3.36 o 
  -5   3  14      276.98      293.57      4.14 o 
  -4   3  14     1688.63     1607.77      7.13 o 
  -3   3  14        4.79        3.86      1.22 o 
  -2   3  14        0.03        0.44      1.08 o 
  -1   3  14      135.04      118.42      1.64 o 
   0   3  14        0.14        0.48      1.03 o 
   1   3  14       12.33       13.81      1.21 o 
   2   3  14      748.19      737.33      3.80 o 
   3   3  14      182.76      187.66      2.80 o 
   4   3  14        3.10        1.50      2.20 o 
   5   3  14        0.66       -0.27      2.71 o 
   6   3  14       23.05       22.85      3.89 o 
  -8   4  14       13.59       13.83     11.39 o 
  -7   4  14        7.72        6.63      3.54 o 
  -6   4  14      185.15      195.13      4.63 o 
  -5   4  14      129.54      106.45      2.92 o 
  -4   4  14      219.91      240.67      3.04 o 
  -3   4  14      325.93      313.65      3.25 o 
  -2   4  14       88.31       88.07      1.62 o 
  -1   4  14      651.62      634.35      3.67 o 
   0   4  14       19.42       20.14      1.41 o 
   1   4  14      294.13      298.86      2.54 o 
   2   4  14       10.38       11.21      1.41 o 
   3   4  14       51.00       55.56      2.11 o 
   4   4  14       78.34       79.45      2.73 o 
   5   4  14       10.59        9.22      2.76 o 
   6   4  14        1.39        0.00      3.99 o 
  -7   5  14      233.81      260.97      5.15 o 
  -6   5  14       78.33       70.31      3.71 o 
  -5   5  14       28.60       17.48      2.63 o 
  -4   5  14       47.62       39.69      2.38 o 
  -3   5  14      372.42      336.91      3.42 o 
  -2   5  14        7.96        9.75      1.44 o 
  -1   5  14      398.23      383.96      3.21 o 
   0   5  14       35.36       35.90      1.81 o 
   1   5  14       58.37       60.26      1.75 o 
   2   5  14        0.11       -0.12      1.44 o 
   3   5  14       62.63       55.56      2.44 o 
   4   5  14      339.72      335.93      3.97 o 
   5   5  14        0.50       -0.51      3.04 o 
   6   5  14       32.31       34.34      4.52 o 
  -7   6  14       11.68       17.93      4.00 o 
  -6   6  14       14.47       23.92      3.40 o 
  -5   6  14       28.59       29.70      3.51 o 
  -4   6  14      120.98      105.09      2.77 o 
  -3   6  14      487.77      447.57      4.32 o 
  -2   6  14      277.31      266.00      3.12 o 
  -1   6  14      108.85      116.80      2.20 o 
   0   6  14     2105.75     2155.74      8.00 o 
   1   6  14        2.32        2.44      1.43 o 
   2   6  14       53.32       45.64      2.07 o 
   3   6  14       19.29       17.80      1.95 o 
   4   6  14       71.20       75.48      2.90 o 
   5   6  14       73.49       69.95      4.56 o 
  -7   7  14        9.55       14.73      5.12 o 
  -6   7  14        6.21        1.48      3.33 o 
  -5   7  14       14.29       14.66      2.92 o 
  -4   7  14        1.99        1.62      2.17 o 
  -3   7  14      780.17      762.87      5.30 o 
  -2   7  14       67.35       76.82      2.57 o 
  -1   7  14       21.38       18.69      1.94 o 
   0   7  14      350.02      362.43      3.88 o 
   1   7  14        5.51        6.37      1.63 o 
   2   7  14       14.76       11.81      1.82 o 
   3   7  14       84.79       76.92      2.47 o 
   4   7  14       47.89       50.65      2.99 o 
   5   7  14        8.62        5.94      4.75 o 
  -6   8  14       48.76       55.80      4.63 o 
  -5   8  14       25.56       26.37      3.03 o 
  -4   8  14      267.64      265.40      4.18 o 
  -3   8  14      176.88      168.90      2.85 o 
  -2   8  14        0.78       -0.18      2.01 o 
  -1   8  14      183.70      177.62      3.18 o 
   0   8  14     1009.94     1005.00      6.38 o 
   1   8  14      179.19      171.57      2.60 o 
   2   8  14      186.87      175.48      2.77 o 
   3   8  14      124.65      116.81      2.72 o 
   4   8  14        7.09        6.75      3.00 o 
   5   8  14       48.84       58.06      5.37 o 
  -6   9  14        5.12        3.51      4.40 o 
  -5   9  14       21.02       19.96      3.29 o 
  -4   9  14       25.52       28.57      3.38 o 
  -3   9  14      526.70      538.02      5.59 o 
  -2   9  14        1.48        0.55      2.33 o 
  -1   9  14       27.85       27.94      2.49 o 
   0   9  14       14.28       14.80      2.27 o 
   1   9  14        0.42        1.37      1.98 o 
   2   9  14      153.68      147.63      2.94 o 
   3   9  14      314.56      310.20      4.00 o 
   4   9  14       11.35        9.63      3.26 o 
   5   9  14        3.73        8.49      7.61 o 
  -6  10  14      313.13      349.60      8.10 o 
  -5  10  14      126.84      126.02      4.87 o 
  -4  10  14       40.73       36.25      3.38 o 
  -3  10  14        2.21        2.91      2.91 o 
  -2  10  14       44.91       41.98      3.09 o 
  -1  10  14       13.13       15.50      3.20 o 
   0  10  14        1.03        0.35      3.17 o 
   1  10  14        0.01        0.91      2.57 o 
   2  10  14        0.37       -0.31      2.72 o 
   3  10  14       98.44      112.31      3.92 o 
   4  10  14        0.66        2.30      4.07 o 
  -5  11  14       38.00       37.44      4.72 o 
  -4  11  14      188.58      200.12      5.20 o 
  -3  11  14       67.83       59.56      4.15 o 
  -2  11  14      246.14      260.40      4.26 o 
  -1  11  14        4.81        4.63      3.34 o 
   0  11  14        0.53        0.27      3.18 o 
   1  11  14      268.11      273.60      4.40 o 
   2  11  14       28.85       23.81      3.16 o 
   3  11  14        3.10        1.24      3.43 o 
   4  11  14        2.41       -0.23      7.67 o 
  -4  12  14        2.62        1.21      4.19 o 
  -3  12  14       99.76       94.48      6.64 o 
  -2  12  14        6.65        7.43      3.91 o 
  -1  12  14       90.16      109.11      4.45 o 
   0  12  14        7.77        7.96      4.16 o 
   1  12  14      155.04      152.54      4.49 o 
   2  12  14      150.57      162.42      4.47 o 
   3  12  14        5.90        4.60      5.65 o 
  -3  13  14        7.42        3.25      5.33 o 
  -2  13  14       18.48       28.49      5.18 o 
  -1  13  14       54.69       62.75      4.85 o 
   0  13  14       79.54       77.99      6.34 o 
   1  13  14      323.15      337.58      5.81 o 
   2  13  14        0.11        0.32      4.85 o 
  -2  14  14        6.78        5.14      9.90 o 
  -1  14  14       11.37        9.25      5.53 o 
   0  14  14      196.48      192.50      9.14 o 
   1  14  14      385.41      427.68     11.52 o 
  -7   1  15       97.27      106.53      4.48 o 
  -6   1  15      310.16      297.91      4.53 o 
  -5   1  15       36.17       31.24      2.46 o 
  -4   1  15        3.42        0.13      1.72 o 
  -3   1  15      250.62      237.15      2.54 o 
  -2   1  15      265.47      269.96      2.43 o 
  -1   1  15        2.96        0.93      1.10 o 
   0   1  15     1083.00     1088.53      4.82 o 
   1   1  15      129.22      128.24      2.48 o 
   2   1  15      219.18      240.03      2.63 o 
   3   1  15       33.96       30.98      2.36 o 
   4   1  15      116.87      120.43      2.94 o 
   5   1  15       10.07        9.44      2.86 o 
   6   1  15        1.58       -0.03      4.50 o 
  -7   2  15       43.83       43.70      3.73 o 
  -6   2  15      122.04      128.58      3.47 o 
  -5   2  15       13.81       12.23      2.29 o 
  -4   2  15      542.68      556.97      4.79 o 
  -3   2  15      274.33      272.64      2.73 o 
  -2   2  15        8.87        7.83      1.19 o 
  -1   2  15       25.50       15.76      1.17 o 
   0   2  15        9.85        6.60      1.23 o 
   1   2  15       45.04       59.95      1.88 o 
   2   2  15      127.93      126.59      1.95 o 
   3   2  15      886.73      916.14      6.16 o 
   4   2  15       22.61       23.45      2.52 o 
   5   2  15        0.78        0.78      3.14 o 
   6   2  15        6.01       11.19      4.01 o 
  -7   3  15      143.23      150.75      4.35 o 
  -6   3  15       13.81       11.58      2.86 o 
  -5   3  15       72.00       61.81      2.82 o 
  -4   3  15      493.79      434.40      3.95 o 
  -3   3  15      180.21      177.83      2.31 o 
  -2   3  15       20.06       13.40      1.26 o 
  -1   3  15       23.53       20.37      1.31 o 
   0   3  15      353.97      349.60      3.06 o 
   1   3  15      267.44      279.52      2.72 o 
   2   3  15       18.40       20.04      1.40 o 
   3   3  15       80.49       95.84      2.38 o 
   4   3  15       78.80       74.94      3.11 o 
   5   3  15        1.28        1.60      2.82 o 
   6   3  15        6.79        4.68      4.96 o 
  -7   4  15        4.15        0.31      3.71 o 
  -6   4  15       22.49       22.09      3.24 o 
  -5   4  15       53.46       46.18      2.87 o 
  -4   4  15      141.30      166.07      2.71 o 
  -3   4  15     1200.11     1225.34      5.85 o 
  -2   4  15       98.71      106.13      1.86 o 
  -1   4  15      192.19      191.52      2.26 o 
   0   4  15      158.84      157.78      2.10 o 
   1   4  15      124.78      130.49      2.17 o 
   2   4  15       77.51       88.01      1.86 o 
   3   4  15       25.57       28.56      1.98 o 
   4   4  15      161.77      147.65      3.19 o 
   5   4  15      132.72      137.32      3.77 o 
   6   4  15        8.70       11.97      7.82 o 
  -7   5  15       45.42       48.63      4.75 o 
  -6   5  15       23.94       29.49      5.91 o 
  -5   5  15      169.15      153.97      4.21 o 
  -4   5  15        0.62        0.85      2.10 o 
  -3   5  15       86.64       90.19      2.20 o 
  -2   5  15        1.31       -0.15      1.57 o 
  -1   5  15     1060.86     1061.79      5.31 o 
   0   5  15      586.05      558.64      3.95 o 
   1   5  15       14.37       17.27      1.74 o 
   2   5  15        0.20       -0.72      1.69 o 
   3   5  15       71.76       56.99      2.30 o 
   4   5  15      242.78      245.59      3.55 o 
   5   5  15        1.14       -2.03      3.20 o 
  -7   6  15       26.49       20.04      5.19 o 
  -6   6  15       25.43       27.57      4.24 o 
  -5   6  15      176.92      188.44      4.64 o 
  -4   6  15       75.79       72.32      2.88 o 
  -3   6  15      295.28      289.63      3.69 o 
  -2   6  15     1245.58     1253.71      6.44 o 
  -1   6  15      798.21      828.40      5.55 o 
   0   6  15        0.10        0.10      1.83 o 
   1   6  15       11.97       11.51      1.80 o 
   2   6  15       33.16       29.00      1.99 o 
   3   6  15        0.28        0.05      2.05 o 
   4   6  15       80.63       79.05      3.65 o 
   5   6  15      321.39      307.49      6.03 o 
  -6   7  15       42.82       45.63      4.83 o 
  -5   7  15        1.97        2.28      2.98 o 
  -4   7  15       20.49       24.55      2.91 o 
  -3   7  15        2.07        1.53      2.10 o 
  -2   7  15        6.34        3.47      1.95 o 
  -1   7  15      168.55      172.80      2.90 o 
   0   7  15        1.26        3.32      1.86 o 
   1   7  15      123.03      111.52      2.68 o 
   2   7  15       13.68        8.94      1.93 o 
   3   7  15        1.34        2.28      2.27 o 
   4   7  15       47.61       43.28      3.16 o 
   5   7  15       78.31       79.63      5.11 o 
  -6   8  15        0.17       -1.30      4.35 o 
  -5   8  15       29.57       35.78      3.31 o 
  -4   8  15       11.09        9.50      2.69 o 
  -3   8  15       86.61       90.25      2.69 o 
  -2   8  15       36.07       30.01      2.54 o 
  -1   8  15       19.19       19.37      2.39 o 
   0   8  15       65.42       63.70      2.66 o 
   1   8  15        6.74        7.56      2.10 o 
   2   8  15       33.72       33.26      2.75 o 
   3   8  15        2.60        1.82      2.47 o 
   4   8  15      120.45      118.26      3.89 o 
   5   8  15        7.85        1.67      5.24 o 
  -6   9  15        0.00       -0.33      5.32 o 
  -5   9  15      134.14      158.02      4.19 o 
  -4   9  15       68.57       63.62      3.86 o 
  -3   9  15       10.30        8.01      2.46 o 
  -2   9  15        0.06        1.27      2.54 o 
  -1   9  15       61.79       60.76      3.47 o 
   0   9  15       11.60       11.22      2.52 o 
   1   9  15       27.91       28.71      2.81 o 
   2   9  15       39.08       35.31      2.72 o 
   3   9  15        2.47        3.94      2.93 o 
   4   9  15       13.88       10.16      3.55 o 
  -6  10  15       19.46       28.46     12.51 o 
  -5  10  15       54.07       70.11      4.56 o 
  -4  10  15       56.21       63.06      3.78 o 
  -3  10  15      151.94      145.63      3.74 o 
  -2  10  15      141.59      131.11      3.65 o 
  -1  10  15       52.76       54.60      3.19 o 
   0  10  15        1.06        2.15      3.56 o 
   1  10  15       32.61       31.06      3.71 o 
   2  10  15      158.28      181.69      3.86 o 
   3  10  15        2.57        0.50      3.52 o 
   4  10  15       12.38        8.11      4.67 o 
  -5  11  15        4.79        9.05      7.07 o 
  -4  11  15        0.38       -0.12      3.52 o 
  -3  11  15       72.23       66.48      4.46 o 
  -2  11  15       10.48        4.29      3.19 o 
  -1  11  15       57.95       55.57      3.97 o 
   0  11  15       25.38       22.89      4.03 o 
   1  11  15       62.91       64.14      4.37 o 
   2  11  15        1.38        0.92      3.44 o 
   3  11  15        7.14        6.39      3.60 o 
  -4  12  15        0.14       -0.45      7.42 o 
  -3  12  15      119.59      120.77      5.97 o 
  -2  12  15        4.39        0.09      4.09 o 
  -1  12  15       64.75       73.37      5.00 o 
   0  12  15       35.73       29.11      5.28 o 
   1  12  15       33.45       32.33      4.72 o 
   2  12  15       79.16       73.90      4.92 o 
   3  12  15        3.01        6.25      7.65 o 
  -3  13  15        0.51        0.56     11.51 o 
  -2  13  15       81.99       76.77      5.70 o 
  -1  13  15       14.67       26.11      4.90 o 
   0  13  15      131.01      113.47      7.40 o 
   1  13  15       75.24       72.85      7.97 o 
   2  13  15      133.14      161.93      8.68 o 
  -2  14  15       37.85       34.45     11.19 o 
  -1  14  15        7.06       10.13     12.51 o 
  -7   0  16       14.87       16.28      5.21 o 
  -6   0  16        5.60        5.93      4.13 o 
  -5   0  16        4.29        7.25      3.53 o 
  -4   0  16        0.34       -1.43      2.78 o 
  -3   0  16      548.74      515.42      5.11 o 
  -2   0  16      699.65      698.04      5.27 o 
  -1   0  16      512.19      518.69      4.47 o 
   0   0  16      711.72      767.07      7.06 o 
   1   0  16        0.78        1.08      2.11 o 
   2   0  16        0.28       -0.45      2.40 o 
   3   0  16        1.14        0.63      2.90 o 
   4   0  16       32.80       27.29      4.69 o 
   5   0  16       13.40       10.43      5.36 o 
   6   0  16       15.36       19.40      7.35 o 
  -7   1  16        0.34        3.15      3.58 o 
  -6   1  16       53.75       54.46      3.95 o 
  -5   1  16       38.55       35.46      2.47 o 
  -4   1  16      101.87       94.98      2.46 o 
  -3   1  16      111.65      102.46      1.93 o 
  -2   1  16        6.46        4.31      1.25 o 
  -1   1  16        0.20       -0.02      1.19 o 
   0   1  16       13.01       18.63      1.52 o 
   1   1  16       42.74       50.56      2.15 o 
   2   1  16       17.20       19.45      1.83 o 
   3   1  16        5.93        7.11      2.21 o 
   4   1  16       91.72       85.79      3.60 o 
   5   1  16        1.63        2.80      3.79 o 
   6   1  16       23.82       25.70      6.14 o 
  -7   2  16       28.51       32.43      3.78 o 
  -6   2  16       28.33       27.86      3.06 o 
  -5   2  16       23.36       22.94      2.50 o 
  -4   2  16      293.95      270.38      3.56 o 
  -3   2  16       12.45       20.85      1.56 o 
  -2   2  16      192.70      183.35      2.16 o 
  -1   2  16        0.25       -0.95      1.29 o 
   0   2  16      208.23      235.85      2.76 o 
   1   2  16      166.23      182.20      2.53 o 
   2   2  16       37.81       39.15      2.20 o 
   3   2  16      409.43      412.14      4.14 o 
   4   2  16        7.16        2.30      3.06 o 
   5   2  16       80.32       89.35      4.47 o 
   6   2  16        6.37        8.28     10.87 o 
  -7   3  16       10.16        9.14      4.06 o 
  -6   3  16       16.39       17.62      3.21 o 
  -5   3  16      114.23      100.33      3.10 o 
  -4   3  16      209.81      216.54      3.28 o 
  -3   3  16      735.87      732.78      4.70 o 
  -2   3  16      265.00      274.56      2.57 o 
  -1   3  16        0.00       -0.13      1.38 o 
   0   3  16       15.64       19.29      1.56 o 
   1   3  16       63.20       57.08      1.99 o 
   2   3  16       51.65       54.63      2.35 o 
   3   3  16       45.44       43.40      2.37 o 
   4   3  16       14.96       14.92      2.63 o 
   5   3  16        1.83        2.73      3.28 o 
   6   3  16       33.25       33.30     10.19 o 
  -7   4  16       42.51       41.91      4.22 o 
  -6   4  16        0.12       -1.18      3.57 o 
  -5   4  16      110.52      111.37      3.51 o 
  -4   4  16      527.39      477.18      4.93 o 
  -3   4  16       92.62       90.99      2.15 o 
  -2   4  16      278.23      276.28      2.97 o 
  -1   4  16       76.34       79.85      1.91 o 
   0   4  16      113.71      127.06      2.16 o 
   1   4  16       57.20       55.62      2.06 o 
   2   4  16      380.51      365.63      3.17 o 
   3   4  16       75.02       65.33      2.47 o 
   4   4  16      111.96      100.98      3.49 o 
   5   4  16        5.68        7.00      3.34 o 
  -7   5  16      192.95      191.04      7.16 o 
  -6   5  16      113.14      118.91      4.99 o 
  -5   5  16       72.52       76.44      4.21 o 
  -4   5  16      144.44      146.70      3.16 o 
  -3   5  16     1121.85     1119.29      6.28 o 
  -2   5  16      278.73      292.55      3.38 o 
  -1   5  16      955.05      982.08      5.29 o 
   0   5  16      334.62      347.01      3.29 o 
   1   5  16        7.03        4.07      1.75 o 
   2   5  16        1.02        0.55      1.84 o 
   3   5  16      194.53      194.25      2.96 o 
   4   5  16        3.82        5.29      2.63 o 
   5   5  16       53.76       44.82      4.17 o 
  -7   6  16       71.67      100.94     14.01 o 
  -6   6  16       49.08       59.98      5.03 o 
  -5   6  16        4.04        0.81      3.22 o 
  -4   6  16        3.66        2.67      2.61 o 
  -3   6  16       10.81       11.08      2.00 o 
  -2   6  16        3.23        5.19      1.84 o 
  -1   6  16     1674.38     1680.68      6.99 o 
   0   6  16      233.57      240.09      3.13 o 
   1   6  16       64.16       64.97      2.44 o 
   2   6  16        1.21        1.80      2.03 o 
   3   6  16        2.10        2.13      2.30 o 
   4   6  16      279.30      266.61      3.89 o 
   5   6  16        0.01       -0.72      4.29 o 
  -6   7  16       19.22       21.42      4.63 o 
  -5   7  16       50.08       50.71      4.43 o 
  -4   7  16      145.96      141.23      3.74 o 
  -3   7  16       10.33        7.60      2.14 o 
  -2   7  16      225.98      230.37      3.43 o 
  -1   7  16       18.04       19.10      2.08 o 
   0   7  16       83.40       79.64      2.65 o 
   1   7  16      371.85      375.87      4.31 o 
   2   7  16       15.73       16.20      2.37 o 
   3   7  16       21.54       18.00      2.52 o 
   4   7  16        1.76        1.12      3.02 o 
   5   7  16      132.30      141.32      7.89 o 
  -6   8  16        7.70        6.20      5.33 o 
  -5   8  16       16.65       18.01      3.68 o 
  -4   8  16      122.52      124.70      3.90 o 
  -3   8  16      230.14      221.81      3.58 o 
  -2   8  16       29.01       22.46      3.14 o 
  -1   8  16       38.67       38.63      2.79 o 
   0   8  16       51.17       48.32      2.83 o 
   1   8  16       78.20       74.86      3.02 o 
   2   8  16        4.79        3.63      2.57 o 
   3   8  16      179.62      187.05      3.46 o 
   4   8  16        0.07       -0.51      3.14 o 
  -5   9  16        4.55        3.96      3.77 o 
  -4   9  16        0.59        0.87      2.86 o 
  -3   9  16      126.05      122.78      3.33 o 
  -2   9  16        6.99        5.12      2.86 o 
  -1   9  16       47.55       50.95      3.96 o 
   0   9  16        0.34       -0.57      2.48 o 
   1   9  16       12.75        9.78      2.73 o 
   2   9  16       60.02       62.55      3.54 o 
   3   9  16       58.77       55.98      4.26 o 
   4   9  16       10.51       15.17      4.22 o 
  -5  10  16       67.51       80.28      5.35 o 
  -4  10  16        0.99        0.86      3.69 o 
  -3  10  16       44.89       35.91      3.22 o 
  -2  10  16       38.89       36.22      3.47 o 
  -1  10  16      207.44      211.33      5.81 o 
   0  10  16        2.17       -0.05      3.60 o 
   1  10  16        0.53        0.53      3.37 o 
   2  10  16       15.24       14.57      3.77 o 
   3  10  16        0.02       -1.62      4.23 o 
   4  10  16       19.03       12.69     11.66 o 
  -5  11  16       59.68       64.46     12.72 o 
  -4  11  16       70.18       67.47      4.63 o 
  -3  11  16      131.89      128.76      4.26 o 
  -2  11  16      225.07      243.77      4.45 o 
  -1  11  16       81.01       89.41      5.16 o 
   0  11  16       48.78       50.71      4.99 o 
   1  11  16        1.69        1.11      3.78 o 
   2  11  16      132.73      147.04      5.16 o 
   3  11  16       90.73       98.18      6.55 o 
  -3  12  16       49.94       52.95      7.51 o 
  -2  12  16       38.74       43.95      4.61 o 
  -1  12  16       69.50       83.48      5.79 o 
   0  12  16        8.78        5.12      5.27 o 
   1  12  16        0.05       -0.06      4.61 o 
   2  12  16       30.54       41.38      7.59 o 
  -2  13  16      118.33      133.01      7.71 o 
  -1  13  16       86.45       96.45      8.25 o 
   0  13  16        0.00        5.73      9.95 o 
  -7   1  17       55.95       48.88      4.57 o 
  -6   1  17       25.42       25.02      3.20 o 
  -5   1  17      128.17      125.81      3.08 o 
  -4   1  17        0.62       -0.41      1.91 o 
  -3   1  17      206.17      186.13      2.46 o 
  -2   1  17       22.42       21.55      1.51 o 
  -1   1  17      126.59      105.05      1.81 o 
   0   1  17       33.08       38.31      2.08 o 
   1   1  17       39.65       34.83      2.05 o 
   2   1  17       26.50       26.23      2.24 o 
   3   1  17        3.52        4.05      2.34 o 
   4   1  17       25.92       29.34      3.34 o 
   5   1  17        0.01       -0.61      4.17 o 
  -7   2  17       48.35       45.06      4.92 o 
  -6   2  17        3.60        2.71      3.17 o 
  -5   2  17       26.83       26.26      2.57 o 
  -4   2  17      350.23      318.76      3.94 o 
  -3   2  17      155.17      139.50      2.22 o 
  -2   2  17       20.52       25.43      1.55 o 
  -1   2  17      101.20      108.95      1.93 o 
   0   2  17      531.22      571.13      4.19 o 
   1   2  17       34.97       38.02      2.36 o 
   2   2  17      399.49      413.30      4.50 o 
   3   2  17        1.15        2.32      2.16 o 
   4   2  17       95.58       91.00      3.99 o 
   5   2  17       43.83       49.12      4.32 o 
  -7   3  17      120.83      119.19      5.04 o 
  -6   3  17       43.37       34.51      3.90 o 
  -5   3  17        4.31        5.63      2.60 o 
  -4   3  17       34.98       26.74      2.28 o 
  -3   3  17      116.69       91.86      2.21 o 
  -2   3  17        1.64        1.27      1.52 o 
  -1   3  17      388.67      395.83      3.61 o 
   0   3  17       59.94       55.82      2.14 o 
   1   3  17      137.76      132.42      2.37 o 
   2   3  17      256.16      263.83      3.48 o 
   3   3  17      184.24      191.28      3.20 o 
   4   3  17        2.41        2.06      3.08 o 
   5   3  17       29.44       33.23      4.07 o 
  -6   4  17       69.71       77.66      4.72 o 
  -5   4  17       31.02       37.48      3.09 o 
  -4   4  17        0.01        0.01      2.07 o 
  -3   4  17      795.05      798.37      5.05 o 
  -2   4  17      865.22      845.07      5.07 o 
  -1   4  17        5.84        4.64      1.58 o 
   0   4  17      208.17      212.32      3.22 o 
   1   4  17       77.71       83.37      2.39 o 
   2   4  17        4.49        5.06      2.57 o 
   3   4  17       74.30       76.12      3.28 o 
   4   4  17       20.38       16.60      3.07 o 
   5   4  17      146.56      163.31      5.01 o 
  -7   5  17       23.56       21.91     11.72 o 
  -6   5  17       73.32       57.70      5.63 o 
  -5   5  17        2.09        0.69      3.57 o 
  -4   5  17       31.52       37.90      2.77 o 
  -3   5  17      244.03      257.85      3.63 o 
  -2   5  17        1.74        0.32      1.95 o 
  -1   5  17      753.61      790.02      5.63 o 
   0   5  17      605.83      607.89      5.60 o 
   1   5  17        8.63        8.35      2.11 o 
   2   5  17       84.88       80.24      2.74 o 
   3   5  17        7.50        7.47      2.52 o 
   4   5  17       89.84       79.73      3.85 o 
   5   5  17       25.95       22.96      4.29 o 
  -7   6  17       51.54       47.60     12.10 o 
  -6   6  17       10.46        6.81      4.37 o 
  -5   6  17       28.84       33.54      3.91 o 
  -4   6  17       11.36       13.37      2.59 o 
  -3   6  17       58.87       58.47      2.82 o 
  -2   6  17      142.83      145.42      2.70 o 
  -1   6  17      286.14      285.60      3.44 o 
   0   6  17      204.73      208.74      3.30 o 
   1   6  17        3.86        3.27      2.09 o 
   2   6  17      115.06      110.86      3.43 o 
   3   6  17      107.08      112.92      3.88 o 
   4   6  17        7.50        4.39      3.12 o 
   5   6  17        9.09        7.45      6.12 o 
  -6   7  17      100.70       98.50      5.98 o 
  -5   7  17        1.19        4.06      3.78 o 
  -4   7  17      154.12      122.65      3.62 o 
  -3   7  17       66.45       57.79      3.26 o 
  -2   7  17      331.97      335.29      4.13 o 
  -1   7  17      316.65      327.17      4.43 o 
   0   7  17       46.16       39.72      3.04 o 
   1   7  17       54.54       55.89      3.38 o 
   2   7  17        0.07        1.18      2.75 o 
   3   7  17        0.00       -1.00      3.00 o 
   4   7  17       50.85       59.00      3.76 o 
  -5   8  17       35.62       38.83      4.66 o 
  -4   8  17       15.17       16.16      3.63 o 
  -3   8  17       74.23       69.48      3.38 o 
  -2   8  17        0.00       -1.49      2.53 o 
  -1   8  17       24.17       23.31      3.17 o 
   0   8  17       53.29       52.59      3.08 o 
   1   8  17        7.02        7.45      2.71 o 
   2   8  17       70.24       73.71      3.61 o 
   3   8  17       89.83       80.30      4.00 o 
   4   8  17        4.70       10.48      4.12 o 
  -5   9  17      156.70      168.19      5.36 o 
  -4   9  17        0.29        2.10      3.51 o 
  -3   9  17        5.99        1.77      2.99 o 
  -2   9  17       12.07       10.43      3.02 o 
  -1   9  17        3.60       -0.21      3.85 o 
   0   9  17       51.17       52.16      3.61 o 
   1   9  17       38.24       40.12      3.22 o 
   2   9  17       49.63       42.36      3.43 o 
   3   9  17       24.32       20.54      4.22 o 
   4   9  17       75.11       70.75      7.11 o 
  -5  10  17      201.31      210.12      9.56 o 
  -4  10  17        3.85        0.47      3.93 o 
  -3  10  17        0.17       -0.72      3.46 o 
  -2  10  17       23.78       23.81      3.97 o 
  -1  10  17       31.86       28.30      4.25 o 
   0  10  17      142.62      153.91      5.11 o 
   1  10  17      191.71      196.76      5.08 o 
   2  10  17       17.85       16.97      4.31 o 
   3  10  17        1.89        3.17      4.46 o 
  -4  11  17       15.35       20.50      7.81 o 
  -3  11  17        1.83        3.08      3.85 o 
  -2  11  17      192.05      204.37      5.01 o 
  -1  11  17       62.34       55.22      5.32 o 
   0  11  17       50.22       55.98      5.42 o 
   1  11  17        0.30       -1.22      4.14 o 
   2  11  17       18.80       17.58      4.42 o 
  -3  12  17       31.09       21.14      9.63 o 
  -2  12  17      362.77      435.37      7.28 o 
  -1  12  17        9.88       12.23      5.59 o 
   0  12  17       29.33       35.81      6.27 o 
   1  12  17        0.66       -1.00      7.02 o 
  -2  13  17       19.98       25.67     12.33 o 
  -7   0  18     1209.71     1350.92     17.62 o 
  -6   0  18      111.43      130.69      5.91 o 
  -5   0  18        0.01       -0.65      3.46 o 
  -4   0  18       47.55       44.62      3.64 o 
  -3   0  18      152.95      142.12      3.75 o 
  -2   0  18       67.19       56.25      2.59 o 
  -1   0  18       88.95       97.05      2.82 o 
   0   0  18       25.30       30.66      3.01 o 
   1   0  18       46.53       41.41      3.42 o 
   2   0  18       10.41       12.51      3.07 o 
   3   0  18        5.56        3.14      3.83 o 
   4   0  18      247.82      234.79      7.95 o 
   5   0  18       56.32       54.51      6.29 o 
  -7   1  18      151.86      142.33      7.34 o 
  -6   1  18       20.59       25.21      3.54 o 
  -5   1  18      124.68      109.16      3.01 o 
  -4   1  18       75.96       73.61      2.80 o 
  -3   1  18       27.69       21.25      1.80 o 
  -2   1  18      116.48      107.39      1.83 o 
  -1   1  18       26.85       24.20      1.61 o 
   0   1  18       22.19       19.71      1.93 o 
   1   1  18       14.20       10.39      1.93 o 
   2   1  18       40.43       42.90      2.65 o 
   3   1  18       21.57       25.61      2.78 o 
   4   1  18       22.00       27.04      3.77 o 
   5   1  18       43.15       33.57      4.49 o 
  -7   2  18       33.34       33.15     12.51 o 
  -6   2  18       14.35       15.97      3.57 o 
  -5   2  18      127.02      121.68      3.27 o 
  -4   2  18      168.33      148.28      3.21 o 
  -3   2  18      120.87      115.68      2.17 o 
  -2   2  18       25.18       21.50      1.77 o 
  -1   2  18       28.98       30.36      1.98 o 
   0   2  18       43.45       41.84      2.01 o 
   1   2  18       41.96       40.64      2.39 o 
   2   2  18      337.83      360.29      4.08 o 
   3   2  18      137.37      143.01      3.55 o 
   4   2  18       62.97       58.66      4.42 o 
   5   2  18        0.36       -2.18      4.78 o 
  -7   3  18        0.90        2.14     12.63 o 
  -6   3  18        6.89        5.77      3.78 o 
  -5   3  18        0.50        1.21      2.56 o 
  -4   3  18      207.49      191.26      3.30 o 
  -3   3  18       47.40       48.16      2.25 o 
  -2   3  18      178.57      171.65      2.79 o 
  -1   3  18       94.73       92.97      2.14 o 
   0   3  18      362.26      353.41      3.55 o 
   1   3  18      561.44      556.64      4.79 o 
   2   3  18      116.02      107.48      2.75 o 
   3   3  18        5.39        2.37      2.61 o 
   4   3  18        2.72        1.28      3.46 o 
   5   3  18      160.97      192.90      5.78 o 
  -6   4  18       40.09       36.47      4.91 o 
  -5   4  18        8.83        7.70      3.42 o 
  -4   4  18       13.61        8.60      2.54 o 
  -3   4  18      742.59      754.25      5.51 o 
  -2   4  18       20.12       17.26      2.00 o 
  -1   4  18        3.06        3.14      1.88 o 
   0   4  18     1128.01     1153.03      7.08 o 
   1   4  18      584.71      599.74      4.98 o 
   2   4  18      276.93      288.52      4.48 o 
   3   4  18       18.76       17.80      3.60 o 
   4   4  18       12.59       14.33      4.49 o 
   5   4  18        1.07        1.87      5.62 o 
  -6   5  18       51.77       43.01      5.04 o 
  -5   5  18       13.52       10.50      3.71 o 
  -4   5  18       53.83       51.63      3.65 o 
  -3   5  18      117.20      113.47      2.70 o 
  -2   5  18        7.33        8.74      2.23 o 
  -1   5  18      131.14      136.55      2.87 o 
   0   5  18       60.94       60.89      2.91 o 
   1   5  18       70.37       66.74      3.28 o 
   2   5  18      167.54      159.75      4.03 o 
   3   5  18        3.91        3.11      3.25 o 
   4   5  18       68.80       72.68      6.40 o 
   5   5  18        3.27        3.57      6.75 o 
  -6   6  18       42.80       52.15      5.18 o 
  -5   6  18       31.90       19.54      4.02 o 
  -4   6  18      435.33      415.76      5.70 o 
  -3   6  18       12.27       11.05      2.53 o 
  -2   6  18       83.27       78.56      2.76 o 
  -1   6  18       29.42       30.60      2.40 o 
   0   6  18      293.97      290.90      3.93 o 
   1   6  18        4.84        3.95      3.05 o 
   2   6  18       40.56       49.58      3.77 o 
   3   6  18       24.05       23.85      4.02 o 
   4   6  18        2.14        6.00      4.47 o 
  -5   7  18       80.48       70.79      5.05 o 
  -4   7  18       51.50       49.99      3.66 o 
  -3   7  18       49.72       43.76      3.61 o 
  -2   7  18        6.85        4.85      2.96 o 
  -1   7  18        6.95        6.18      2.59 o 
   0   7  18       25.22       22.81      3.07 o 
   1   7  18        6.70        8.52      2.86 o 
   2   7  18       54.86       50.56      3.21 o 
   3   7  18       30.01       28.64      3.71 o 
   4   7  18      102.57      104.59      6.30 o 
  -5   8  18       34.90       26.77      4.65 o 
  -4   8  18      578.51      631.63      7.27 o 
  -3   8  18        1.00        3.63      3.12 o 
  -2   8  18       35.00       41.67      3.36 o 
  -1   8  18      140.18      138.28      3.58 o 
   0   8  18        7.48        4.68      3.38 o 
   1   8  18      142.95      151.70      3.88 o 
   2   8  18        8.64        9.01      3.21 o 
   3   8  18        7.09        7.35      3.53 o 
   4   8  18       62.10       85.34     11.07 o 
  -5   9  18        8.84       14.59      6.02 o 
  -4   9  18        0.78        1.75      3.89 o 
  -3   9  18        0.69        1.64      3.24 o 
  -2   9  18       11.16        7.94      3.13 o 
  -1   9  18      169.97      175.07      3.83 o 
   0   9  18       36.18       32.28      3.57 o 
   1   9  18        7.64        7.45      3.11 o 
   2   9  18       23.01       17.85      3.67 o 
   3   9  18       61.57       52.11      4.48 o 
  -4  10  18        1.69        0.96      4.37 o 
  -3  10  18       27.53       20.26      4.15 o 
  -2  10  18        2.63        0.56      3.96 o 
  -1  10  18       90.32       89.27      6.20 o 
   0  10  18       14.69        8.69      4.65 o 
   1  10  18       89.74       99.00      4.93 o 
   2  10  18        0.36        1.20      4.22 o 
  -4  11  18       61.11       56.65     13.01 o 
  -3  11  18       13.91       12.44      5.15 o 
  -2  11  18        4.23        7.47      4.51 o 
  -1  11  18      255.44      264.48      5.97 o 
   0  11  18        7.23        9.78      5.02 o 
   1  11  18       17.86       16.22      4.41 o 
   2  11  18       17.60       21.28      7.72 o 
  -3  12  18        1.88       -2.03     12.74 o 
  -2  12  18        0.04        1.38     11.72 o 
  -1  12  18      168.35      182.64     12.78 o 
   0  12  18        3.23        6.49     12.57 o 
   1  12  18        2.62       -0.97     13.71 o 
  -6   1  19       61.89       66.73      3.96 o 
  -5   1  19        0.44        1.33      2.84 o 
  -4   1  19       25.22       22.23      2.36 o 
  -3   1  19       40.79       30.20      2.09 o 
  -2   1  19       74.93       70.83      2.10 o 
  -1   1  19      214.11      216.29      3.18 o 
   0   1  19       10.36       12.52      2.11 o 
   1   1  19       77.97       78.91      2.73 o 
   2   1  19        3.60        4.55      2.30 o 
   3   1  19        1.97        0.10      3.08 o 
   4   1  19       26.21       22.88      3.75 o 
  -7   2  19       17.41       22.61     11.86 o 
  -6   2  19        0.55       -0.84      3.60 o 
  -5   2  19        8.89        7.58      2.61 o 
  -4   2  19       67.97       74.63      2.80 o 
  -3   2  19      332.17      302.33      3.24 o 
  -2   2  19       30.23       32.67      2.08 o 
  -1   2  19      310.01      312.87      3.43 o 
   0   2  19        4.96        5.81      2.18 o 
   1   2  19      225.26      226.21      3.66 o 
   2   2  19       21.03       22.15      2.44 o 
   3   2  19       18.29       16.70      3.04 o 
   4   2  19       26.47       28.21      4.95 o 
  -7   3  19       38.18       32.69     12.51 o 
  -6   3  19        7.30        8.78      3.91 o 
  -5   3  19        0.04        0.00      2.73 o 
  -4   3  19       55.15       59.84      3.17 o 
  -3   3  19       47.68       42.11      2.44 o 
  -2   3  19      120.03      121.17      2.37 o 
  -1   3  19       13.92        8.99      2.02 o 
   0   3  19       29.99       27.21      2.15 o 
   1   3  19       29.44       35.86      2.62 o 
   2   3  19      248.79      256.43      3.70 o 
   3   3  19        2.36        1.22      2.85 o 
   4   3  19        0.06        1.38      4.08 o 
  -6   4  19        2.07        3.08      4.04 o 
  -5   4  19       16.79       16.45      3.41 o 
  -4   4  19       21.85       22.00      2.76 o 
  -3   4  19      105.65      109.24      2.81 o 
  -2   4  19      298.02      300.54      3.68 o 
  -1   4  19       39.89       37.96      2.62 o 
   0   4  19      225.85      232.67      3.61 o 
   1   4  19        4.80        4.61      2.55 o 
   2   4  19       53.86       55.82      3.55 o 
   3   4  19        7.71        4.28      3.90 o 
   4   4  19        0.61       -1.07      4.35 o 
  -6   5  19       27.68       25.70      5.09 o 
  -5   5  19        4.88        1.43      4.10 o 
  -4   5  19        4.24        3.03      2.93 o 
  -3   5  19      327.55      340.60      4.04 o 
  -2   5  19      353.80      346.35      3.96 o 
  -1   5  19      257.56      273.42      3.54 o 
   0   5  19      471.96      502.98      5.06 o 
   1   5  19       35.53       32.33      2.60 o 
   2   5  19        5.17        5.02      3.19 o 
   3   5  19        1.14        0.27      3.62 o 
   4   5  19       32.53       34.55      7.39 o 
  -5   6  19       10.46       11.24      4.35 o 
  -4   6  19       13.64        8.57      3.05 o 
  -3   6  19      227.02      222.73      3.70 o 
  -2   6  19        0.12        0.99      2.37 o 
  -1   6  19      106.84      107.59      3.22 o 
   0   6  19      219.88      231.41      4.06 o 
   1   6  19      124.98      119.79      3.63 o 
   2   6  19       13.01        7.24      3.48 o 
   3   6  19        0.01       -0.10      4.10 o 
   4   6  19       18.85       13.33     10.78 o 
  -5   7  19        2.74        5.76      4.47 o 
  -4   7  19      124.12      132.32      4.21 o 
  -3   7  19        2.88        4.05      2.97 o 
  -2   7  19      191.80      195.64      3.53 o 
  -1   7  19       45.16       44.16      3.32 o 
   0   7  19       32.56       30.32      3.34 o 
   1   7  19        2.54        0.55      3.59 o 
   2   7  19        0.11       -1.39      4.00 o 
   3   7  19       15.43       16.83      4.49 o 
   4   7  19       76.69       72.89     12.54 o 
  -5   8  19      371.01      370.89      9.72 o 
  -4   8  19      397.03      402.36      6.11 o 
  -3   8  19        0.15        1.70      2.97 o 
  -2   8  19       79.17       74.72      4.44 o 
  -1   8  19        9.38        7.87      3.25 o 
   0   8  19      250.85      258.60      4.47 o 
   1   8  19       83.55       88.24      4.45 o 
   2   8  19       77.16       80.04      4.55 o 
   3   8  19       15.13       17.43      5.88 o 
  -4   9  19      126.80      143.34      5.21 o 
  -3   9  19        5.24        3.21      3.52 o 
  -2   9  19        2.19       -0.32      4.15 o 
  -1   9  19       79.22       82.76      4.76 o 
   0   9  19        1.89       -1.70      4.52 o 
   1   9  19        6.47        4.07      3.92 o 
   2   9  19       42.30       41.13      3.87 o 
   3   9  19        1.39        4.42      7.55 o 
  -4  10  19      207.22      223.43      7.69 o 
  -3  10  19        0.04       -0.28      4.01 o 
  -2  10  19        8.47        6.47      4.63 o 
  -1  10  19       26.93       21.84      5.20 o 
   0  10  19      100.50      116.20      5.63 o 
   1  10  19        0.04        1.51      4.37 o 
   2  10  19       10.47       14.57      7.16 o 
  -3  11  19       12.87       12.75      7.83 o 
  -2  11  19       18.33       25.21      5.96 o 
  -1  11  19        7.43        5.99      6.28 o 
   0  11  19        0.52        2.94     10.98 o 
   1  11  19        0.25        0.96      7.57 o 
  -2  12  19       38.61       34.12     13.36 o 
  -1  12  19      139.95      166.15     14.72 o 
  -6   0  20       69.74       90.23      6.69 o 
  -5   0  20       26.95       29.57      4.29 o 
  -4   0  20      371.92      363.39      5.93 o 
  -3   0  20      229.15      216.26      4.53 o 
  -2   0  20      212.15      206.98      4.55 o 
  -1   0  20        8.36       10.71      3.14 o 
   0   0  20       94.25       93.31      4.00 o 
   1   0  20      118.35      130.51      4.09 o 
   2   0  20       35.49       41.67      4.03 o 
   3   0  20      179.62      185.90      6.17 o 
   4   0  20       39.19       39.71      6.34 o 
  -6   1  20       28.96       38.31      3.96 o 
  -5   1  20      163.48      176.73      3.62 o 
  -4   1  20       27.01       22.77      2.59 o 
  -3   1  20        7.28        7.59      2.04 o 
  -2   1  20       81.78       73.60      2.33 o 
  -1   1  20       30.71       26.84      2.57 o 
   0   1  20       15.24       16.65      2.32 o 
   1   1  20        1.40        1.97      2.37 o 
   2   1  20        0.27       -0.54      2.75 o 
   3   1  20        2.91        2.51      3.31 o 
   4   1  20       40.58       33.03      4.17 o 
  -6   2  20        0.06       -0.10      3.83 o 
  -5   2  20      174.92      187.01      3.68 o 
  -4   2  20      218.61      194.37      3.28 o 
  -3   2  20       72.76       62.76      2.69 o 
  -2   2  20      146.95      136.76      2.62 o 
  -1   2  20        0.22        0.05      2.14 o 
   0   2  20        4.02        3.63      2.32 o 
   1   2  20        0.05        0.15      2.37 o 
   2   2  20       13.40       13.67      2.81 o 
   3   2  20        1.44        0.76      3.37 o 
   4   2  20        0.87       -0.25      4.22 o 
  -6   3  20       13.38       12.30      3.99 o 
  -5   3  20       14.53       15.77      3.21 o 
  -4   3  20       64.42       63.85      3.14 o 
  -3   3  20        0.06        1.00      2.19 o 
  -2   3  20       89.70       85.20      3.63 o 
  -1   3  20      238.63      233.53      3.37 o 
   0   3  20      135.27      134.07      2.96 o 
   1   3  20        1.05        2.32      2.61 o 
   2   3  20       57.38       53.33      4.23 o 
   3   3  20       41.72       40.08      3.80 o 
   4   3  20        8.01       11.02      5.30 o 
  -6   4  20       16.62       18.35     10.51 o 
  -5   4  20       62.87       60.15      5.61 o 
  -4   4  20        6.00        8.82      2.88 o 
  -3   4  20       50.20       49.79      2.97 o 
  -2   4  20      976.63      997.24      6.46 o 
  -1   4  20       58.21       46.27      2.97 o 
   0   4  20       17.69       15.47      2.44 o 
   1   4  20      818.17      866.55      6.86 o 
   2   4  20      503.21      513.61      6.68 o 
   3   4  20       35.29       25.91      3.83 o 
   4   4  20        4.98        1.84      7.58 o 
  -5   5  20       62.87       78.65      5.67 o 
  -4   5  20        4.87        2.84      3.62 o 
  -3   5  20      108.63      111.43      3.29 o 
  -2   5  20      173.65      178.10      3.42 o 
  -1   5  20        5.94        4.75      2.80 o 
   0   5  20      162.44      168.39      3.39 o 
   1   5  20        8.99        8.80      3.02 o 
   2   5  20       30.43       33.20      3.98 o 
   3   5  20        2.85       -1.14      4.35 o 
  -5   6  20       20.56       11.87      4.67 o 
  -4   6  20        1.72        0.26      3.37 o 
  -3   6  20        1.07        0.66      3.12 o 
  -2   6  20      460.64      481.13      5.16 o 
  -1   6  20        6.69        6.86      3.56 o 
   0   6  20        1.32       -0.22      3.24 o 
   1   6  20       14.85       12.61      3.39 o 
   2   6  20      177.76      173.60      4.86 o 
   3   6  20        5.85        5.95      5.09 o 
  -5   7  20      148.74      148.80     12.07 o 
  -4   7  20      162.08      141.11      5.08 o 
  -3   7  20       47.83       49.97      3.50 o 
  -2   7  20      177.47      180.65      4.01 o 
  -1   7  20        2.18        1.51      3.74 o 
   0   7  20       11.93       13.96      3.81 o 
   1   7  20       47.54       57.65      3.81 o 
   2   7  20       51.85       48.53      4.56 o 
   3   7  20       27.02       30.91      7.33 o 
  -4   8  20      210.52      209.44      5.22 o 
  -3   8  20      196.55      207.44      4.12 o 
  -2   8  20        7.11        8.82      3.57 o 
  -1   8  20       18.68       15.36      3.49 o 
   0   8  20       76.24       71.62      4.53 o 
   1   8  20        0.90        0.24      4.04 o 
   2   8  20        6.43        2.78      4.64 o 
  -4   9  20       49.79       76.44      8.22 o 
  -3   9  20      220.96      244.75      4.97 o 
  -2   9  20       18.43       15.21      4.52 o 
  -1   9  20       58.94       50.14      4.48 o 
   0   9  20       55.27       54.02      4.88 o 
   1   9  20       23.52       22.04      4.26 o 
   2   9  20      114.35      128.69      9.71 o 
  -3  10  20       29.27       38.18      5.63 o 
  -2  10  20        0.14       -2.42      4.56 o 
  -1  10  20       36.63       32.86      5.03 o 
   0  10  20      129.07      125.15     13.07 o 
   1  10  20       61.31       63.43     11.92 o 
  -1  11  20        0.34       -2.18      7.90 o 
  -6   1  21       99.93       99.85      6.50 o 
  -5   1  21       65.72       78.55      3.68 o 
  -4   1  21        0.08       -0.73      2.62 o 
  -3   1  21      328.71      306.99      3.97 o 
  -2   1  21      145.88      134.87      2.95 o 
  -1   1  21        0.27       -1.49      2.49 o 
   0   1  21       97.22       99.64      3.03 o 
   1   1  21      438.51      461.27      4.85 o 
   2   1  21       15.70       15.96      2.89 o 
   3   1  21       36.29       35.86      3.97 o 
   4   1  21       12.33        9.49     10.72 o 
  -6   2  21      125.67      143.06      9.44 o 
  -5   2  21        1.52        1.22      3.35 o 
  -4   2  21       17.39       12.95      2.62 o 
  -3   2  21        4.79        2.71      2.55 o 
  -2   2  21        0.17        0.27      2.20 o 
  -1   2  21        0.73        1.29      2.40 o 
   0   2  21       37.30       35.11      2.74 o 
   1   2  21      209.55      214.90      3.56 o 
   2   2  21       21.50       21.71      3.19 o 
   3   2  21        6.59        9.20      4.24 o 
   4   2  21       11.62       16.47     10.89 o 
  -6   3  21       72.94       71.92     12.07 o 
  -5   3  21       36.63       37.16      3.92 o 
  -4   3  21        3.82        2.46      3.11 o 
  -3   3  21       91.43       91.22      3.11 o 
  -2   3  21      227.43      220.90      3.39 o 
  -1   3  21        0.71        0.16      2.54 o 
   0   3  21       74.14       69.64      3.45 o 
   1   3  21      115.80      109.99      3.72 o 
   2   3  21        0.47       -0.19      3.60 o 
   3   3  21       20.93       18.19      4.02 o 
  -6   4  21       56.39       52.71     12.33 o 
  -5   4  21       47.88       53.23      5.65 o 
  -4   4  21       33.87       41.54      4.08 o 
  -3   4  21       55.38       54.85      3.20 o 
  -2   4  21      182.78      200.67      3.85 o 
  -1   4  21        8.48        6.62      2.91 o 
   0   4  21        1.42       -1.23      2.87 o 
   1   4  21      420.83      456.90      5.31 o 
   2   4  21        5.90        6.90      3.78 o 
   3   4  21       28.35       26.42      4.53 o 
  -5   5  21       10.49        9.18      5.51 o 
  -4   5  21        9.76       10.94      3.49 o 
  -3   5  21        3.43        3.26      2.91 o 
  -2   5  21        0.75        2.62      2.82 o 
  -1   5  21       28.20       31.15      3.17 o 
   0   5  21      158.65      162.85      3.60 o 
   1   5  21      265.78      268.74      4.69 o 
   2   5  21      229.81      231.74      4.73 o 
   3   5  21        2.09        1.51      7.19 o 
  -5   6  21        0.05       -5.49      9.16 o 
  -4   6  21        2.33        4.11      4.37 o 
  -3   6  21       12.29       11.93      3.20 o 
  -2   6  21      612.80      652.24      6.64 o 
  -1   6  21      212.31      215.62      4.60 o 
   0   6  21        6.92        5.01      3.38 o 
   1   6  21       23.20       22.55      3.83 o 
   2   6  21       26.74       21.75      4.34 o 
   3   6  21       18.55       32.27     11.86 o 
  -4   7  21       20.91       12.78      4.07 o 
  -3   7  21       44.16       49.85      3.77 o 
  -2   7  21      174.81      184.84      4.76 o 
  -1   7  21       46.99       45.44      4.59 o 
   0   7  21        4.01        1.65      3.84 o 
   1   7  21        5.88        1.66      3.83 o 
   2   7  21       11.02       10.90      5.06 o 
  -4   8  21       10.28        7.87      7.97 o 
  -3   8  21       82.88       92.27      4.58 o 
  -2   8  21       72.05       81.70      4.80 o 
  -1   8  21       80.71       78.56      5.46 o 
   0   8  21       19.46       18.34      4.71 o 
   1   8  21       88.92       96.07      5.08 o 
   2   8  21        0.08       -1.82     10.87 o 
  -3   9  21        1.11        1.99      6.17 o 
  -2   9  21       42.77       50.15      5.17 o 
  -1   9  21        7.82        5.73      4.87 o 
   0   9  21        0.00       -2.75      6.06 o 
   1   9  21       17.24       22.69      6.99 o 
  -2  10  21        1.70       -4.87     10.78 o 
  -5   0  22        1.56        1.60      4.57 o 
  -4   0  22        5.17        4.23      5.19 o 
  -3   0  22       68.79       74.81      4.75 o 
  -2   0  22      500.24      478.22      6.91 o 
  -1   0  22       16.40       12.39      3.72 o 
   0   0  22       20.89       16.65      3.85 o 
   1   0  22      167.49      169.14      4.88 o 
   2   0  22       54.68       60.27      5.12 o 
   3   0  22       12.59       14.59      5.80 o 
  -6   1  22      119.44      109.55     15.27 o 
  -5   1  22        1.68        6.21      3.56 o 
  -4   1  22       18.11       21.20      3.27 o 
  -3   1  22       28.96       22.52      2.71 o 
  -2   1  22       28.53       23.59      3.05 o 
  -1   1  22       32.34       32.58      2.81 o 
   0   1  22        0.20       -1.95      2.77 o 
   1   1  22        4.54        5.23      3.09 o 
   2   1  22        0.04        1.09      3.25 o 
   3   1  22       10.20       14.02      4.64 o 
  -6   2  22       78.10       89.66     12.98 o 
  -5   2  22        5.35        1.85      4.28 o 
  -4   2  22      104.66      105.98      4.19 o 
  -3   2  22        7.94        3.47      2.55 o 
  -2   2  22        0.87        2.06      2.70 o 
  -1   2  22        1.72        1.55      2.52 o 
   0   2  22        0.88        0.36      2.64 o 
   1   2  22      269.36      283.32      4.09 o 
   2   2  22       22.64       24.76      3.82 o 
   3   2  22       96.59      102.49      7.96 o 
  -5   3  22       34.03       40.29      4.45 o 
  -4   3  22        1.52        0.37      3.50 o 
  -3   3  22       25.70       29.18      3.23 o 
  -2   3  22      185.21      184.15      4.52 o 
  -1   3  22       25.37       29.35      3.11 o 
   0   3  22        7.54        7.26      3.10 o 
   1   3  22      197.91      202.10      3.98 o 
   2   3  22       21.53       24.08      3.98 o 
   3   3  22        2.43        0.21     12.60 o 
  -5   4  22        0.19       -1.58      5.39 o 
  -4   4  22        1.18       -1.06      3.58 o 
  -3   4  22      108.92       95.73      3.73 o 
  -2   4  22        0.81        0.89      2.96 o 
  -1   4  22       14.54       14.04      3.02 o 
   0   4  22       26.19       20.90      3.25 o 
   1   4  22      564.21      593.18      6.66 o 
   2   4  22      184.51      176.40      4.82 o 
   3   4  22        0.34       -3.99     12.39 o 
  -4   5  22       16.90       21.60      4.13 o 
  -3   5  22        9.58       13.14      3.09 o 
  -2   5  22        1.79        2.28      3.11 o 
  -1   5  22       24.74       19.18      3.74 o 
   0   5  22        0.01       -0.34      3.20 o 
   1   5  22      230.15      234.85      4.77 o 
   2   5  22        1.86        2.26      4.54 o 
   3   5  22        0.06       -0.85     11.78 o 
  -4   6  22        0.13        0.06      4.25 o 
  -3   6  22      140.98      159.54      5.06 o 
  -2   6  22      147.37      151.13      4.59 o 
  -1   6  22      232.36      245.79      5.10 o 
   0   6  22       35.28       33.46      4.48 o 
   1   6  22        3.97        1.17      4.32 o 
   2   6  22        0.38        0.43      7.34 o 
  -4   7  22        4.32        5.28      6.29 o 
  -3   7  22        0.20        1.09      4.03 o 
  -2   7  22      131.36      147.93      5.02 o 
  -1   7  22      297.70      305.40      5.63 o 
   0   7  22       64.51       65.29      4.65 o 
   1   7  22       10.56        5.97      5.20 o 
  -3   8  22       30.08       31.17      5.70 o 
  -2   8  22       17.65       13.44      4.48 o 
  -1   8  22        3.04        3.71      4.84 o 
   0   8  22       67.27       69.68      9.48 o 
   1   8  22        0.26       -6.08      8.20 o 
  -2   9  22        4.17        5.73      9.72 o 
  -1   9  22       11.05        4.35     11.07 o 
   0   9  22        6.92        8.37     12.74 o 
  -5   1  23        2.88        0.53      3.60 o 
  -4   1  23       10.86       10.73      3.27 o 
  -3   1  23      151.25      148.12      3.77 o 
  -2   1  23      114.15       99.79      4.02 o 
  -1   1  23       24.96       27.28      3.10 o 
   0   1  23        9.16        7.57      3.31 o 
   1   1  23        7.89        5.93      3.47 o 
   2   1  23      131.82      126.38      4.54 o 
   3   1  23        7.64       12.10     11.13 o 
  -5   2  23       19.02       20.63      4.98 o 
  -4   2  23        1.61        0.53      3.33 o 
  -3   2  23       49.31       50.45      3.28 o 
  -2   2  23        1.27        1.85      3.35 o 
  -1   2  23        0.37       -0.02      2.85 o 
   0   2  23       15.21        9.65      3.08 o 
   1   2  23        5.62        6.61      3.32 o 
   2   2  23      182.82      198.43      5.49 o 
  -5   3  23      122.83      113.34     14.54 o 
  -4   3  23        2.02       -0.92      3.79 o 
  -3   3  23       23.33       16.80      3.60 o 
  -2   3  23      271.71      278.15      5.71 o 
  -1   3  23       16.05       14.15      3.32 o 
   0   3  23       13.56       10.51      3.43 o 
   1   3  23       43.05       40.19      3.77 o 
   2   3  23      138.22      135.39      6.48 o 
  -4   4  23        0.57        0.41      3.99 o 
  -3   4  23      127.29      139.92      4.61 o 
  -2   4  23        1.60        2.72      3.82 o 
  -1   4  23       77.14       71.12      4.17 o 
   0   4  23       75.68       81.12      4.38 o 
   1   4  23        8.14       10.89      4.14 o 
   2   4  23       30.11       26.71      8.13 o 
  -4   5  23       19.37       21.73      4.69 o 
  -3   5  23        2.78        1.44      3.56 o 
  -2   5  23       30.12       30.21      3.86 o 
  -1   5  23        5.47        6.44      4.72 o 
   0   5  23        0.07        0.54      4.29 o 
   1   5  23        0.49        3.83      4.36 o 
  -4   6  23        3.81        5.18      7.88 o 
  -3   6  23      109.76      120.50      5.79 o 
  -2   6  23        0.01       -0.18      4.70 o 
  -1   6  23      266.98      257.73      5.39 o 
   0   6  23       23.39       24.16      4.67 o 
   1   6  23       16.77       14.36      7.73 o 
  -3   7  23       46.81       62.17      6.83 o 
  -2   7  23        6.69        8.23      6.12 o 
  -1   7  23      196.41      207.01      9.03 o 
  -2   8  23       16.84       12.77     11.28 o 
  -1   8  23       11.52       12.05      7.83 o 
   0   8  23       28.79       29.25     11.78 o 
  -4   0  24      108.59      108.72      7.16 o 
  -3   0  24       92.51       71.54      6.99 o 
  -2   0  24       83.35       84.43      8.68 o 
  -1   0  24       64.21       64.41      6.00 o 
   0   0  24      107.60      104.69      7.25 o 
   1   0  24        7.52        9.04      5.20 o 
   2   0  24        0.52        0.58      7.73 o 
  -4   1  24        0.49        0.24      4.68 o 
  -3   1  24       83.91       74.46      4.84 o 
  -2   1  24      134.01      131.72      4.50 o 
  -1   1  24       60.74       59.27      4.00 o 
   0   1  24       39.83       39.78      3.91 o 
   1   1  24       15.18       13.59      3.76 o 
   2   1  24       56.58       62.99     11.95 o 
  -4   2  24       40.42       42.30      4.48 o 
  -3   2  24      125.39      120.43      5.12 o 
  -2   2  24        9.90       11.38      3.56 o 
  -1   2  24        1.23       -1.11      3.75 o 
   0   2  24       18.03       17.33      3.58 o 
   1   2  24       29.52       32.36      4.35 o 
   2   2  24      244.61      252.34     14.19 o 
  -4   3  24        0.01       -0.60      5.26 o 
  -3   3  24       80.34       80.93      4.52 o 
  -2   3  24       26.13       30.17      4.17 o 
  -1   3  24        6.32        5.43      3.90 o 
   0   3  24        5.97        0.94      3.75 o 
   1   3  24       46.88       50.54      5.19 o 
  -4   4  24       21.30       35.22      7.85 o 
  -3   4  24       73.95       73.18      4.80 o 
  -2   4  24      140.21      129.41      4.90 o 
  -1   4  24       50.44       59.64      4.90 o 
   0   4  24       63.46       63.93      4.53 o 
   1   4  24       18.71       18.51      7.04 o 
  -3   5  24       70.55       71.10      7.01 o 
  -2   5  24       77.71       82.16      5.10 o 
  -1   5  24       45.50       47.89      5.17 o 
   0   5  24       39.57       42.00      6.43 o 
  -3   6  24       48.05       44.08      7.80 o 
  -2   6  24      226.32      234.01     12.07 o 
   0   6  24       16.79       15.33     11.25 o 
  -1   7  24        2.81        2.58     11.63 o 
  -4   1  25      173.60      187.39      7.82 o 
  -3   1  25       45.65       43.94      7.74 o 
  -2   1  25        3.10        4.84      4.59 o 
  -1   1  25        4.07        4.80      3.54 o 
   0   1  25        0.14        2.24      4.06 o 
   1   1  25       20.80       15.81      8.13 o 
  -4   2  25       15.41       16.65     13.13 o 
  -2   2  25       32.49       35.00      5.44 o 
  -1   2  25        3.06        1.48      4.27 o 
   0   2  25       35.60       32.16      4.46 o 
   1   2  25       28.64       21.67     12.13 o 
  -2   3  25        1.23       -0.78      6.44 o 
  -1   3  25       15.67       11.05      5.50 o 
   0   3  25        1.08        1.02      7.64 o 
   1   3  25       10.70        4.87     11.72 o 
  -3   4  25        4.11        2.47     12.04 o 
  -2   4  25        2.60        4.89      8.46 o 
  -1   4  25       48.14       64.84     12.36 o 
   0   4  25       13.70       15.86     12.57 o 
  -2   5  25        9.76        5.58     12.42 o 
  -2   0  26      137.89      114.90     13.95 o 
  -1   0  26      336.87      362.65     12.05 o 
  -2   1  26       12.07        8.37     10.81 o 
  -1   1  26       43.22       50.83     11.39 o 
   0   1  26        6.60        2.82     11.72 o 
  -2   2  26       32.64       25.17     12.39 o 
                                                 
